# Supplementary material for: Lineage-tracing hematopoietic stem cell origins in vivo to efficiently make human HLF+ HOXA+ hematopoietic progenitors from pluripotent stem cells
Source: Dev Cell. 2024 May 6;59(9):1110–1131.e22. doi: 10.1016/j.devcel.2024.03.003 (PMC11072092; doi:10.1016/j.devcel.2024.03.003)
Supplement: Table S1. Lineage tracing data, related to Figures 1 and S2 — Raw data from Cx40-CreERT2; Ai6 mouse, Efnb2-CreERT2; Ai6 mouse, and Apj-CreERT2; Ai6 mouse lineage tracing experiments, tabulating what timepoint 4OHT was administered, when cells were analyzed, and what percentage of cells were labeled (i.e., ZsGreen+). For fetal liver HSC analyses, each sample represents the average of an independent litter of mouse embryos. For adult analyses, each sample represents a single adult. [file mmc2.xlsx]

## Sheet: Fetal liver lineage tracing
	Cx40-CreERT2 4OHT injection timepoint	Cx40-CreERT2 average percentage zsGreen FL HSCs (LSK CD150+ CD48-)	Cx40-CreERT2 dissection timepoints		Efnb2-CreERT2 4OHT injection timepoint	Efnb2-CreERT2 average percentage zsGreen FL HSCs (LSK CD150+ CD48-)	Efnb2-CreERT2 dissection timepoints		Apj-CreERT2 4OHT injection timepoint	Apj-CreERT2 average percentage zsGreen FL HSCs (LSK CD150+ CD48-)	Apj-CreERT2 dissection timepoints
	No 4OHT	0	E15.5		No 4OHT	0	E14.5		No 4OHT	0	E14.5
		0	E17.5			0	E18.5			0	E15.5
		0	E17.5			0	E18.5			0	E18.5
	E7.5	0	E16.5		E8.5	0.26	E14.5		E8.5	0.11	E14.5
		0.01	E16.5			0.16	E14.5			0.28	E15.5
		0.05	E16.5			0.52	E14.5			0.1	E16.5
	E8.0	0.02	E16.5			0.36	E15.5		E9.0	0.05	E14.5
		0.03	E16.5							0.09	E16.5
		0	E16.5							0.26	E16.5
		0	E17.5						E9.5	0.02	E14.5
	E8.5	0.3	E15.5							0.02	E17.5
		0.33	E15.5							0.02	E17.5
		0.2	E16.5
		0.32	E16.5
		0.13	E17.5
	E9.0	0.38	E14.5
		0.53	E14.5
		0.13	E15.5
		0.45	E16.5
		0.88	E17.5
	E9.5	0.54	E14.5
		0.45	E15.5
		0.57	E16.5
		0.85	E16.5
	E10.0	0.51	E15.5
		0.73	E15.5
		0.77	E15.5
		0.85	E16.5
	E10.5	0.63	E15.5
		0.36	E16.5
		0.26	E16.5
	E11.0	0.01	E14.5
		0.26	E15.5
		0.03	E15.5
		0.07	E16.5
	E11.5	0.05	E14.5
		0.01	E15.5
		0.01	E16.5
	E12.0	0	E15.5
		0.01	E16.5
		0	E16.5
	E12.5	0	E15.5
		0	E16.5
		0	E17.5

## Sheet: Adult tissue lineage tracing
Liver	4OHT injection timepoint	% ZsGreen Kupffer cells	% ZsGreen Capsular MΦ	% ZsGreen MoMΦ	% ZsGreen Monocytes	% ZsGreen Neutrophils/DCs
	E8	5.53	5.66	2.75	4.42	7.69
	E8	4.52	4.21	0.8	1.51	3.28
	E8	2.75	2.9	3.45	4.02	9.1
	E8.5	12.7	17.8	9.6	3.16	3.37
	E8.5	21.9	12.9	13.3	8.57	10.1
	E8.5	16.2	10.6	25.6	19.6	18.4
	E9.0	93.7	96.7	50.1	71.7	78
	E9.0	72.5	57.1	29.5	48.9	60.2
	E9.0	70.3	61.4	66.1	82.6	91.3
Brain	4OHT injection timepoint	% ZsGreen Microglia	% ZsGreen Monocytes	% ZsGreen Neutrophils/DCs
	E8	2.13	4.38	5.15
	E8	2.47	4.51	5.06
	E8.5	6.26	5.44	5.17
	E8.5	5.16	12.8	15.2
	E8.5	2.65	11.1	11.4
	E9.0	5.94	58	54.2
	E9.0	9.12	55.7	53.7
Spleen	4OHT injection timepoint	% ZsGreen F4/80+ Macrophages
	E8	3.67
	E8	0.85
	E8	1.87
	E8.5	7.15
	E8.5	7.36
	E8.5	8.33
	E9.0	28
	E9.0	30.7
	E9.0	50.7
