# Supplementary material for: Lineage-tracing hematopoietic stem cell origins in vivo to efficiently make human HLF+ HOXA+ hematopoietic progenitors from pluripotent stem cells
Source: Dev Cell. 2024 May 6;59(9):1110–1131.e22. doi: 10.1016/j.devcel.2024.03.003 (PMC11072092; doi:10.1016/j.devcel.2024.03.003)
Supplement: Table S2. Genes differentially expressed between hPSC-derived day 10 HLF+ HOXA+ hematopoietic progenitors and AGM HSCs, related to Figures 6 and S7 — RNA-seq analysis of genes differentially expressed between hPSC-derived day 10 HLF+ HOXA+ hematopoietic progenitors and FACS-purified human fetal CD144+ CD45+ ventral AGM HSCs (ref. 143). [file mmc3.csv]

	baseMean	log2FoldChange	lfcSE	stat	pvalue	padj
MYH6	147.280518857079	50.0361760554659	2.07238932507652	24.1441969662811	8.59181383101166e-129	1.65203396342692e-124
NTRK1	79.2679643704492	48.1208225540221	2.24133645765568	21.4697005394513	2.98938309157477e-102	2.87399290423999e-98
AC004381.2	63.0206273343663	47.0988619884817	2.24189262730708	21.0085270876937	5.48085502841149e-98	3.51286268287654e-94
C7orf61	25.375227870244	41.5882603870519	2.31148962279164	17.9919736506646	2.25192633151825e-72	1.08250098756082e-68
TMEM121	50.709726009944	-46.7047747637387	2.61567564439965	-17.8557210882539	2.60889357947069e-71	1.00327611492125e-67
MRPS24	1338.10187376595	5.03084975644341	0.289487118591876	17.3784926283231	1.20068151003489e-67	3.84778401249182e-64
RNA5-8SP6	74154.3170637074	-10.8581618780802	0.663931226023124	-16.3543473367256	4.05024581813072e-60	1.11254466558596e-56
ATP5F1B	22162.6130694874	3.75233989381659	0.231981909749347	16.1751401127395	7.55257475793168e-59	1.81526134306888e-55
RRH	55.7038741366771	40.1593766626724	2.54115227275768	15.803608895539	2.93804336710552e-56	6.27696642918944e-53
LAMTOR5	2701.61409895237	6.34715326918519	0.415652953527093	15.2703191817245	1.20581423878614e-52	2.31853961833799e-49
TMEM205	1428.43615344659	6.34925111145819	0.419529355989718	15.1342236742399	9.63105162885137e-52	1.68350782472322e-48
JUND	1978.93177184906	-7.14068538122648	0.480140080983521	-14.8720876761621	5.00286126486683e-50	8.01625136673828e-47
COMMD6	1369.59727255978	4.36288074609784	0.297461341637873	14.6670512614348	1.0480145788327e-48	1.4488344868866e-45
ABT1	1725.28031723801	4.50413564960438	0.307101415503353	14.6666066068823	1.05490341254485e-48	1.4488344868866e-45
RBX1	1470.68079824533	6.47925082576234	0.446658234455287	14.5060592774339	1.10911966290737e-47	1.42174352522553e-44
TNRC18	1831.34001102823	-5.30206623836355	0.367392456844876	-14.4316143121094	3.27329080602139e-47	3.9336772261362e-44
FAHD2CP	109.991437141731	23.151576183574	1.6108955709102	14.3718665577389	7.77083072099594e-47	8.78926665313588e-44
CARTPT	7516.22966574664	40.6046413496355	2.86199930582378	14.1875091538319	1.09478726974227e-45	1.16947609014468e-42
NDUFA7	997.377446952117	4.1480024627218	0.292848625169457	14.1643228146335	1.52328226919466e-45	1.54156165642499e-42
UQCRC1	7027.84114490098	3.51452839510255	0.251179512721167	13.9920981493583	1.74195929099588e-44	1.67471966236344e-41
VWC2	9.90724656334717	40.597743885793	2.90957224466939	13.9531657824176	3.00944789077275e-44	2.7555078116085e-41
YBX1P4	67.3871578196546	40.9273356580691	2.95532808024078	13.8486606382918	1.29606209170148e-43	1.13275826814709e-40
H3F3AP4	1158.21845986222	27.2911759475437	1.98333654265258	13.760234514231	4.42090496121207e-43	3.69587654757329e-40
UQCR11	2882.58657614047	5.41937197247449	0.403963708668481	13.415492174625	4.90664778667425e-41	3.93104265175718e-38
ERH	2754.63212500766	3.75870851115027	0.284862746554714	13.1948054163282	9.39972709997535e-40	7.22951810713304e-37
TSPO	996.195777809048	5.11777716144241	0.395880762629206	12.927572250425	3.14596584794322e-38	2.32656274324047e-35
TMEM179B	1059.1003913701	5.52428677268089	0.431974171554247	12.788465460341	1.90192261955427e-37	1.35445067143665e-34
ENY2	2283.00245492819	3.63476506972132	0.285100456665794	12.7490678627082	3.1549502942338e-37	2.16654943776884e-34
PPIC	652.916597424647	6.5841684637734	0.517584922719727	12.7209433172356	4.52365818207682e-37	2.99934136293011e-34
NOP10	2294.22105039282	4.1001590790281	0.325849835591901	12.5829711455285	2.61987614095846e-36	1.67916594794497e-33
IFITM1	4119.63870644158	8.7826189161667	0.701991951914928	12.5109965893612	6.50035239370381e-36	4.03189599439151e-33
TSPAN3	5618.4889036694	3.99602079935586	0.319519052378994	12.5063615756347	6.89088994310769e-36	4.14056349456483e-33
RNF181	1693.78471756825	3.9651620615187	0.31755533172004	12.486523340803	8.84343523388383e-36	5.15277492960964e-33
WDR83OS	1697.31149633785	4.6398645325605	0.37860144095876	12.2552743613723	1.5741568000158e-34	8.90231969138345e-32
TXN	3752.90306535067	3.61418527756346	0.29739881456125	12.1526552918357	5.55322416092541e-34	3.05078269046497e-31
MPP2	182.377314124216	22.8749869140183	1.8898170998457	12.1043390473533	1.00172981666466e-33	5.21432531163844e-31
FLRT3	185.382244013667	23.512657312903	1.942519927065	12.1042039184787	1.00338067677669e-33	5.21432531163844e-31
TIMP1	3071.9733982361	3.26487789819382	0.271328383696373	12.0329390302467	2.38516177498264e-33	1.20689185814122e-30
AL137058.1	38.2724995907128	22.1943123397759	1.85427799348863	11.9692475549578	5.14934837865782e-33	2.53876078525212e-30
ESD	2490.59812730991	3.42173632565534	0.286174126006126	11.9568333217591	5.97991197426698e-33	2.87454368603014e-30
CD63	6987.59572951775	3.04412777720434	0.256339024879422	11.8753973517542	1.58877337953972e-32	7.45095964433898e-30
AC005833.1	674.059403518768	4.2954665213784	0.361841675277576	11.8711215840001	1.67210738789353e-32	7.65506687009926e-30
C1orf226	185.439137745771	23.5099961220931	2.00971919021944	11.6981497895366	1.30262708908761e-31	5.82486364394804e-29
NDUFB8	3377.08375477944	3.48867931325533	0.301121651427248	11.5856143081037	4.87459350770484e-31	2.13019736286702e-28
H2AFZ	16814.3340918905	4.45421940941879	0.385595501684545	11.5515336407186	7.25147536030975e-31	3.09847484951191e-28
AC010970.1	1487368.73863042	6.27548785114292	0.543431150288993	11.5478986580097	7.56474121555456e-31	3.16206182810181e-28
SORCS1	55.8101718651736	23.7171427233243	2.05987796227902	11.5138581788039	1.12337659513025e-30	4.59580535556691e-28
VBP1	1460.24352042055	3.27891924504557	0.285375385575603	11.4898460441218	1.48376122796383e-30	5.94370018568511e-28
BTD	326.351201974499	6.44476129976833	0.563828840985201	11.4303505448695	2.94915840201805e-30	1.15727383171435e-27
MIIP	696.260535979593	4.48600598830903	0.395037485998687	11.3558994963935	6.93227253692555e-30	2.66587472680009e-27
HIST1H2BB	223.956934712277	-34.5510643884644	3.0434481101507	-11.3526050512337	7.19854889272501e-30	2.71399408057483e-27
SSR4	2551.4080583094	3.88093241297099	0.342014499808033	11.3472745019562	7.65105469538565e-30	2.82912460928606e-27
DNM2	1508.56520598701	-2.5232240787876	0.223895143708693	-11.2696686359153	1.85265814221683e-29	6.72130391670664e-27
NDUFA12	1543.9088441756	2.46177113604454	0.22049232642358	11.1648834949264	6.0570559302989e-29	2.15676058199606e-26
CNBP	13645.8812838713	2.30191303645782	0.206401931300942	11.1525750846853	6.95635802324246e-29	2.43194276492557e-26
ATP5MC2	6230.89807386374	3.37392741684719	0.303134916768319	11.130118076849	8.9516849568997e-29	3.07362497055835e-26
ASNSD1	1319.18950813886	2.81617271310379	0.254530403246628	11.0641898853044	1.8714624919479e-28	6.31306680617092e-26
FBRSL1	560.441064706162	-6.23214627213328	0.563397096030483	-11.0617294906967	1.92352291816697e-28	6.37681011560595e-26
GGPS1	932.761886007885	4.1799159447395	0.37839026104358	11.0465738024322	2.27741516703031e-28	7.42205742909471e-26
PSMA1	3894.01893907976	2.8056320349348	0.254488409338547	11.024596531634	2.90819669994698e-28	9.31980102443008e-26
MPC1	399.878616860133	3.43957563417493	0.316178953838128	10.8785723794123	1.45828943046707e-27	4.59671953590506e-25
NKAIN1	95.8522509894055	22.4088694910839	2.06693192726307	10.8416098254173	2.18590284233579e-27	6.77911933103751e-25
LARP1	4385.78690269941	-3.31545324184217	0.305903652537913	-10.8382270506929	2.2682416167389e-27	6.92281742962785e-25
HSD17B10	1949.28790297609	4.24118424870218	0.393155302535448	10.7875544889027	3.94138100440524e-27	1.184138655511e-24
RPL7P32	14.9844273929576	20.3492526935727	1.89347417254154	10.7470452930756	6.11904359062712e-27	1.81010723323967e-24
PPP1R9B	1707.89913563127	-6.0303063396137	0.561643331482909	-10.736896534838	6.83019034691967e-27	1.98986212106926e-24
MLF2	3878.50549434048	2.45058091082529	0.228274608971884	10.7352321042728	6.95439912858156e-27	1.99580875290099e-24
ITGAE	548.421418757553	3.5103302398	0.327812338562931	10.7083530021739	9.30016101632347e-27	2.62975729443923e-24
CRADD	307.147370141467	5.2252800538051	0.489179867368485	10.6817152592853	1.23959795385979e-26	3.4543462980893e-24
PJVK	42.9664758488023	21.4097989354896	2.00512509299465	10.6775377807048	1.29665204703303e-26	3.56171793719301e-24
HIST1H2BC	1191.6130195168	-6.32704123491508	0.593499629524279	-10.6605647588804	1.55649375978405e-26	4.21524817086307e-24
BOLA2-SMG1P6	930.033149457475	5.27954324866595	0.497187909352712	10.6188086020422	2.4365089077513e-26	6.50683239975584e-24
LGALS3	118.143890177264	20.8532532486327	1.9678536774973	10.5969531612501	3.07846582548985e-26	8.10859464281079e-24
ZNF598	507.633803046203	-5.09004406984533	0.480576208969346	-10.5915440149681	3.26166910937806e-26	8.47505049123262e-24
C4orf48	208.410921114322	5.67535603201148	0.543643004993515	10.4394905845964	1.63686715178602e-25	4.1964908792722e-23
RRAGA	1420.94657533918	3.61418533061799	0.347258711949635	10.4077599963631	2.28535732709241e-25	5.7819540375438e-23
FFAR1	128.826694750891	39.9569287709919	3.85059718374145	10.3768134822577	3.16151873167772e-25	7.89476391853237e-23
GATAD2A	2533.77319803755	-3.80662265058854	0.368305830471063	-10.3354938631297	4.86897557441571e-25	1.18842949835885e-22
ANXA8	60.0471667730094	20.4741971574859	1.98101172654062	10.3352225951935	4.88277149835393e-25	1.18842949835885e-22
LSM7	1331.09626023631	3.10997420908168	0.301119809236591	10.3280292882962	5.26307424475349e-25	1.2649798947265e-22
SYNGR2	2203.65824684886	3.01967364363372	0.292611229562413	10.3197462658884	5.73745785110669e-25	1.36197332791456e-22
RHEX	111.679591213693	42.3244974129278	4.11183201209278	10.2933430374715	7.55083359518665e-25	1.77057839473474e-22
CCDC85A	89.6329871376474	-19.7269563174825	1.92166777094871	-10.2655394526097	1.00756249303238e-24	2.33414597783454e-22
OMD	20.8815386414898	21.5367440972174	2.10051853704944	10.2530607168407	1.14654306456404e-24	2.62449167207588e-22
MT2A	923.709743646308	4.9491233401594	0.483171779109204	10.2429892517394	1.27243056179746e-24	2.878387628499e-22
HDHD5	1216.07520803419	3.71879670145038	0.364299542283698	10.2080740429654	1.82450295563727e-24	4.07924916639458e-22
UFD1	1563.3632885694	3.19384210894409	0.313884392654669	10.1752179582178	2.5582661084459e-24	5.65406215324112e-22
BRK1	3280.97304712141	3.40145600066107	0.336736518216172	10.101238851907	5.45486756567646e-24	1.19188856310031e-21
PTPRVP	20.0708795581927	19.6071315172196	1.94385489975741	10.0867258763329	6.3243857556495e-24	1.36635156527673e-21
TMEM50A	3215.9329547555	3.94045330193487	0.39216013375782	10.0480721081361	9.36821942674491e-24	2.00146803486057e-21
TAOK1	2318.93111628111	-3.01436887726208	0.301574231143997	-9.99544578403574	1.59567651534687e-23	3.37161187220764e-21
PSAP	22677.918480014	3.01801789194002	0.302332009620221	9.98246231264478	1.81895841872536e-23	3.80162309513601e-21
SDR39U1	1226.34615939965	4.17866015978542	0.419307917567474	9.96561234528322	2.15541494241728e-23	4.45637833470961e-21
POM121B	26.7361877602042	-34.0659315987264	3.42675177630008	-9.94117281395501	2.75563433227937e-23	5.63673797245401e-21
ATP5PO	4720.14854856461	3.48421492965911	0.352149838436906	9.89412616267145	4.41448733515558e-23	8.9349223663549e-21
NFKB2	457.911893358116	-5.8153472092965	0.589469643421683	-9.86538878497672	5.88061876208306e-23	1.17783893288889e-20
PIH1D3	17.2639369830298	33.4445944368858	3.39177709133603	9.8604930501821	6.17454373438304e-23	1.22396007138884e-20
DEPDC4	69.9706309538091	20.4539409359482	2.0830728019951	9.81911957967	9.31535351514895e-23	1.82771038152331e-20
GULP1	484.941319950912	6.40509418013987	0.656114062142536	9.76216568080264	1.6362316710521e-22	3.1779255122212e-20
CHID1	1660.24117096951	2.8277820569125	0.289828560015283	9.75674052537606	1.72613908286196e-22	3.31902022852699e-20
B2M	24208.8899218286	3.91866592353977	0.403496182510146	9.7117794254255	2.68606246572943e-22	5.11362466247974e-20
AC026403.1	867.78511614451	-9.59349281973971	0.988553083579691	-9.70458033978339	2.88260085118354e-22	5.43398521240757e-20
AC114801.3	1490.16594184664	-8.67647154269337	0.895843477481615	-9.68525390962779	3.48341883814128e-22	6.502832759202e-20
SDHC	2638.42452829733	3.14798028649485	0.32615315737119	9.65184673319649	4.82783531701784e-22	8.84594758940141e-20
NCOR2	1560.85302260025	-4.70489346215513	0.487489255361696	-9.65127622897923	4.85477304183873e-22	8.84594758940141e-20
ATRAID	2331.720872505	3.03913406384942	0.314909527562426	9.65081649759538	4.87658854002782e-22	8.84594758940141e-20
SELENOW	3773.42646949471	3.21655936340036	0.334002314432647	9.63035052276262	5.95260739339255e-22	1.06968911177712e-19
YIF1A	1073.87883899131	4.96909197019025	0.516580591551613	9.61919989147283	6.6345207488295e-22	1.18119041628235e-19
SREBF1	754.124499144112	-4.78490741011054	0.497602347894225	-9.61592611120008	6.84902034899334e-22	1.20819232358205e-19
ATP6V1F	2390.16779346375	2.72401458243179	0.283448850909066	9.61025092779678	7.2372398103781e-22	1.26506951885409e-19
ANAPC11	2183.52321693287	3.34822298664036	0.350103650880045	9.56351919845462	1.13819121433836e-21	1.97163429453134e-19
GSTP1	12943.7126145072	3.91429364125241	0.412090982321494	9.49861513397219	2.12700061073938e-21	3.65160426279436e-19
NDUFA11	1997.44679268112	3.99233120319896	0.420722308126233	9.48923108208731	2.32744689028955e-21	3.9603671510166e-19
SELE	108.648787256808	-37.4331645476529	3.9528425198452	-9.46993571327978	2.80015974325014e-21	4.7229361002819e-19
AC007318.1	31.9525029552833	18.5013590215911	1.96637333454393	9.40887404063696	5.01479969057026e-21	8.38474508263347e-19
SERF2	11263.1229784067	2.30917994083008	0.24565047933012	9.40026637492069	5.44251093980489e-21	9.02143106470417e-19
MGST3	1409.87079219406	4.60724068792999	0.490934425902995	9.38463559457195	6.31343748213728e-21	1.03756218723535e-18
RNF24	1107.8099472744	3.7337792048268	0.398745884527072	9.36380624781922	7.69148031509357e-21	1.25332019914084e-18
APLN	191.95931367755	22.0051794085738	2.36212778726872	9.31582936671601	1.21003438964159e-20	1.95517153311163e-18
HARS	2257.78609220865	2.34716334217346	0.252521233424299	9.29491476952209	1.47324186963898e-20	2.36062455578485e-18
SRP9	6233.25325812431	3.36737945804249	0.362440303639456	9.29085265691714	1.53057212626605e-20	2.43221825155732e-18
CDK5	362.72412335613	4.95004612486539	0.532893622836746	9.28899486264232	1.55752179359972e-20	2.45475647928979e-18
MRPS15	1984.93864605903	2.70271723877242	0.291034463879799	9.28658827117009	1.59313107819929e-20	2.49046539606633e-18
UBN2	953.19400950593	-4.16658799931229	0.449020662778698	-9.27927898357277	1.70629275319227e-20	2.63330744645077e-18
AKIP1	439.78094538617	4.9284102987465	0.531139959662678	9.27892960995909	1.71189635326787e-20	2.63330744645077e-18
TMED9	7816.7270317784	3.05456208976977	0.32997345034674	9.25699351435699	2.10269393374732e-20	3.20877769508679e-18
PTRHD1	667.28901359677	3.29576970016689	0.356111105506431	9.25489165938796	2.14447777872029e-20	3.22777119960215e-18
TMEM14A	373.137615210291	5.32317503236327	0.575187316360504	9.25468083344682	2.14871392526043e-20	3.22777119960215e-18
EXOSC8	1721.68674636216	3.1964711038751	0.346001223649853	9.23832311966004	2.50390381778737e-20	3.73217539600121e-18
DEGS1	1837.86511782867	3.87019709975387	0.419691874518748	9.22152020262901	2.92917468524935e-20	4.33247468061342e-18
PACS2	1013.2474526232	-2.72612792297744	0.296166451956326	-9.20471547324155	3.42577599522357e-20	5.02830693405792e-18
GLRX3	2183.18920759267	2.04712251345839	0.222630814095043	9.19514453459463	3.74490804326811e-20	5.42231667618175e-18
AKAP17A	915.515248091216	-5.76050677104345	0.626483825331963	-9.19498084087176	3.75061430170674e-20	5.42231667618175e-18
ITPA	1145.66864521999	3.2826291808298	0.357539781884481	9.18115786592495	4.26480664222252e-20	6.11967926243691e-18
COX5A	3071.96470034423	3.64204211259603	0.397015314742904	9.17355572279249	4.57668157061534e-20	6.51855061035494e-18
NIPSNAP3A	1155.08648633381	3.94573267384412	0.430957141564774	9.15574263259091	5.39851998077397e-20	7.63255457281779e-18
RPL22P1	2254.02651765316	-9.72792519988623	1.06258700019741	-9.15494467566319	5.4385669635261e-20	7.63304858209342e-18
CKS1B	2863.35391128691	4.28526377073181	0.470165362881765	9.11437572616223	7.91246849220532e-20	1.10247060991394e-17
ALG8	1441.24755684011	2.81195727154943	0.308888600076915	9.10346730455328	8.74930308009528e-20	1.21029927787102e-17
TBCC	1418.07320030656	3.10223874747486	0.340962014604044	9.09848785084596	9.15982067770729e-20	1.25803594279254e-17
FARSB	2182.59644661537	2.8659063191159	0.315739309105814	9.07681190293428	1.1180159003618e-19	1.52462480369906e-17
ATN1	722.936974724665	-3.42311527800024	0.378167744714488	-9.05184359545168	1.40574552816953e-19	1.90349824053829e-17
PATE2	12.6331425910172	19.0189634115889	2.103346278533	9.04224074071813	1.53492600412301e-19	2.06388511939001e-17
MT1X	279.236199263159	7.1121249530253	0.787495289963137	9.03132379795976	1.69607429653298e-19	2.26473031762057e-17
ANKRD30BL	5840.75390113545	-8.84768306140102	0.980356459802225	-9.02496533065731	1.79752279375401e-19	2.38363919160705e-17
MCUB	406.555820371224	4.9305550778751	0.546647033365137	9.0196320055426	1.88722173515865e-19	2.48544517285141e-17
NDUFS7	1914.56441065156	3.79397756147018	0.421885261794387	8.99291325165855	2.40762268624629e-19	3.14923598715264e-17
CCDC107	275.65444216091	6.70010655677728	0.74545574355483	8.98793337459137	2.51922674627895e-19	3.27295215388187e-17
ELOC	1214.58207754737	3.28350901740943	0.365356450706064	8.98713848096545	2.53750806147713e-19	3.27457751718673e-17
FTL	66459.2053046986	3.31525080452323	0.369207979121558	8.97935849710255	2.72350011735095e-19	3.49116401709493e-17
NSD2	2204.073769825	-3.24364457604475	0.362555809749048	-8.94660763618688	3.66574472925956e-19	4.66787679829157e-17
RPL23AP42	1001.65844039829	-8.57445850011863	0.958653972177594	-8.94426847326533	3.74421388083188e-19	4.73643055925233e-17
PRKAG1	870.942104077386	3.40097288220481	0.380352481465115	8.94163453096005	3.83455919552632e-19	4.81901334716209e-17
METTL26	912.248784092656	4.00935991712186	0.450244242722972	8.90485549104235	5.34556378499536e-19	6.67431821155135e-17
PPDPF	278.398556912936	-5.25727179086724	0.590777863032894	-8.89889774115406	5.64040305474351e-19	6.99701096365214e-17
C8orf88	187.832967886871	3.47043712370359	0.391220723296937	8.87079062289225	7.2628396409785e-19	8.95191542414965e-17
NDUFA1	1733.13034440096	3.68595732731163	0.415581763699089	8.86939141530888	7.35467344558408e-19	9.00736694341979e-17
ARL2	2215.34622792471	4.20577814632126	0.476403297158387	8.82818857763485	1.06384581553643e-18	1.29465995829965e-16
RBM33	1260.07928732988	-3.02035656343738	0.342499381166941	-8.8185752428125	1.15925293913634e-18	1.40189405746626e-16
SMYD3	1616.92173417858	4.21137274304644	0.479540153718324	8.78210658772101	1.60440936250689e-18	1.92809895139266e-16
AC010422.3	86.9543115199321	21.3588857366021	2.43329816570889	8.77775113531129	1.6677580090638e-18	1.99066093789524e-16
C6orf62	5826.15639013715	3.44459541831237	0.39245177396516	8.7771177169355	1.6771742871803e-18	1.99066093789524e-16
ENO1	38208.3871343784	2.41519916933878	0.275223380049436	8.77541424316845	1.70275904548221e-18	2.00862889119828e-16
RABAC1	1452.44923447092	3.88855489905917	0.443256553705875	8.77269578204464	1.74438854307564e-18	2.04518920160112e-16
KDM3A	2291.94777211285	-3.21309153552386	0.366442336751197	-8.76834146406355	1.81317245178465e-18	2.11295029714638e-16
PHPT1	1835.91634002286	4.40155089299471	0.504226741336947	8.72930872591979	2.56233901319863e-18	2.96799123769779e-16
EMC6	994.812751578594	3.53016753254252	0.404777513954176	8.72125404906302	2.75137334752501e-18	3.16786866624017e-16
HIST1H2AD	232.851718723307	-7.34542701383109	0.842575880982186	-8.71782254824167	2.83602975379585e-18	3.2459035777373e-16
TMSB4X	56228.3496878936	4.87480990840632	0.559706982370581	8.70957494180181	3.05016392807102e-18	3.47032852123962e-16
UNC50	831.218141854118	4.6716479867864	0.536840084573731	8.70212214219406	3.25734719283081e-18	3.68425128375004e-16
UGT2A1	14.4420188035364	19.5998393077733	2.253092547313	8.69908310297673	3.34576447834535e-18	3.762126280095e-16
VKORC1	1259.92823869152	4.54480689480301	0.523651274721352	8.67907157720835	3.99012537746899e-18	4.43992929981813e-16
TOMM6	1943.53422880252	2.97439742501769	0.342714357676952	8.67894022643021	3.99473564004856e-18	4.43992929981813e-16
HIGD2A	1322.32495361076	3.59157413931589	0.415279813843354	8.64856422005298	5.21514013566203e-18	5.763029570604e-16
ANXA7	2309.80971938543	3.57495076568891	0.413764405423065	8.64006356959004	5.6181752193769e-18	6.17292989246737e-16
MRPL14	1028.08448525285	3.9076847384074	0.452363668792035	8.63836998413742	5.70207002615612e-18	6.22158136656242e-16
GOLGA7	1273.04530798064	2.27252314022441	0.26308842791355	8.63786810483036	5.72716820200514e-18	6.22158136656242e-16
ZFHX3	10199.1375279673	-6.01405047927941	0.696579979192463	-8.63368264797307	5.94076747706035e-18	6.41736387915261e-16
TMEM128	634.787999339192	7.85494449853103	0.909950020673126	8.63228124630452	6.01402863886434e-18	6.46020908760243e-16
LSM4	4381.82991816057	2.92749113372815	0.339279617814025	8.62854996297727	6.21346564441682e-18	6.63736207838037e-16
SHLD2P3	30.8929096100295	19.7953694626085	2.29592479909585	8.62195899029624	6.58182785022532e-18	6.99201027094654e-16
PPP6R1	816.908859285686	-3.23928784275416	0.376450901688477	-8.60480829830699	7.64444143164782e-18	8.07622636525958e-16
CPPED1	1074.9962595807	3.95455994711093	0.459948309324034	8.59783559792353	8.12335546710951e-18	8.53529393014108e-16
SEPT10	773.666241428823	7.68455878878952	0.894898427763473	8.58707373974804	8.92123798720162e-18	9.3226936966257e-16
TADA1	773.749488260258	4.07253591833419	0.475433088733535	8.56594968848858	1.07188683687185e-17	1.11406703239848e-15
TRIAP1	1247.66116236382	5.2488143870546	0.613943056910759	8.54935051055974	1.23783075944982e-17	1.27962418509146e-15
HIST1H2AK	82.4208951779023	-23.3134886884573	2.72738748405643	-8.54791951079253	1.25327064980617e-17	1.28865711521246e-15
ILF2	8356.15517195343	1.68642937145037	0.1981038489555	8.51285515320397	1.69702008267969e-17	1.73565436966836e-15
HMGB1P31	16.1210149713253	18.5852448861248	2.19759717738441	8.45707533545575	2.74166807140916e-17	2.78092546486032e-15
PGM1	1436.9439855492	3.08691282377936	0.365021021939967	8.45680834318371	2.74795006409123e-17	2.78092546486032e-15
PRDX4	3524.37949010186	3.45520929860361	0.409081696314132	8.44625738510276	3.00790146027791e-17	3.02805912451433e-15
SRRM2	12873.6206271272	-3.59338047906798	0.42547287744313	-8.44561585373508	3.02446719760694e-17	3.02887787893678e-15
HNRNPUL2-BSCL2	470.411039131164	-8.11994357061158	0.969196253457269	-8.37801791086843	5.38264555917501e-17	5.36256522341021e-15
PSMD9	1235.13544303999	3.27351107613955	0.391741884193854	8.35629583718356	6.47182889621957e-17	6.41444979466546e-15
UQCRFS1	3665.3562025454	3.78405129787888	0.453064093809577	8.3521324015346	6.70414495072539e-17	6.61063072372041e-15
PSMB4	5470.22486657508	3.49860880673039	0.418931246937579	8.35127203402824	6.75316830161904e-17	6.62499592364954e-15
IER5	1934.25935660021	-7.03503102526801	0.842869468774228	-8.34652491980632	7.03008140483506e-17	6.8616449366583e-15
CFL1	19693.2533517171	2.01709808883329	0.242591378595532	8.31479709011573	9.19093848083346e-17	8.92542248027605e-15
SNRPN	6911.07071240917	2.75188078622615	0.331053075020871	8.31250634374159	9.37016408640292e-17	9.03855394059904e-15
ZMAT5	408.682994067658	3.94297952693905	0.474365606177973	8.31211090261826	9.40144990700961e-17	9.03855394059904e-15
SMIM26	622.378697436239	2.77929190948416	0.334749452322051	8.30260330586083	1.01854518403568e-16	9.7435755217105e-15
AC019257.8	29.914282419641	45.8041804651759	5.52881839313872	8.28462380352717	1.18483005498838e-16	1.12781744046121e-14
ATP6V0E1	2538.44620712575	4.34899673122068	0.525088062075341	8.28241402790961	1.20703093790328e-16	1.14329019083765e-14
SLC25A39	2612.39245310996	3.7930794932196	0.458397959044384	8.27464306587879	1.28840988259034e-16	1.21438947168858e-14
C12orf10	752.28447059632	2.62192556874228	0.317758194337239	8.25132322460145	1.56650226774753e-16	1.46930271240241e-14
TMEM230	2598.80990818823	2.89469730083734	0.3511744724036	8.24290353744875	1.68081079677011e-16	1.56886553399493e-14
DBI	2792.80207134946	2.68545919062753	0.325980829729809	8.23808931602936	1.74982541901255e-16	1.6253933892161e-14
ATPSCKMT	366.409456988386	4.32577151876111	0.52579848653408	8.22705205424879	1.9187708878656e-16	1.77375608807114e-14
SETD1A	515.555006200479	-3.55573032439706	0.433202480359454	-8.20801007752	2.24884343334637e-16	2.06893595867866e-14
ALG6	464.899759771779	10.1455898924085	1.23645829148455	8.20536362793701	2.2989400718301e-16	2.10495331910235e-14
TRAPPC4	610.047247697277	4.35333991509252	0.530990509512683	8.19852678551224	2.43350847008795e-16	2.21760667596451e-14
C12orf57	1200.8773681577	2.9961191642195	0.366148105653895	8.18280667837623	2.7730785546917e-16	2.50851272300718e-14
ZNF354B	3045.20543622874	-5.51308576638474	0.673760740805042	-8.18255714899244	2.7788288433562e-16	2.50851272300718e-14
CNPY2	2792.39335651824	3.06797829086753	0.375211708374914	8.17665926299397	2.91821726488063e-16	2.62203184902452e-14
HIKESHI	1135.13001643907	3.66268409946447	0.448164666359991	8.17263022810994	3.01737711184444e-16	2.6985175398393e-14
MRPL36	618.691470370876	4.52103745202586	0.553848901423872	8.16294379279777	3.26956671131679e-16	2.91051984838885e-14
NEDD8	1463.29043114601	1.87569537605198	0.229899393066892	8.15876610646914	3.38464338897174e-16	2.99907479645846e-14
CCDC88C	993.220320290094	-2.88727950068703	0.354317542351555	-8.14884716552437	3.67409941631574e-16	3.24062309985867e-14
CCT6A	6257.02619121578	1.48626149930187	0.182544667781685	8.14190585440365	3.89103766727479e-16	3.4162955372767e-14
MTX2	937.689795627309	3.88396180035385	0.477126655045798	8.14031611791013	3.94247176024028e-16	3.44572031845001e-14
ATP8A2P2	17.7630675928038	-32.4520063289784	3.98961685197768	-8.13411601489794	4.14955023758061e-16	3.61029646914932e-14
RNA5SP389	2777.37961882211	-38.4935092610567	4.73681463764235	-8.12645463370212	4.42028832905897e-16	3.82852720680837e-14
PLBD1	334.728583530228	4.17002227126297	0.513878241516189	8.11480606565359	4.8656122387416e-16	4.19533596979926e-14
MIDN	831.494799053267	-4.43815368942006	0.546974072466563	-8.11401108905646	4.89756683282674e-16	4.19641557583895e-14
DGCR6L	1432.53845044363	3.26305321703606	0.402166342776206	8.11369045582179	4.91051333765219e-16	4.19641557583895e-14
SDSL	179.274833882791	7.83605619905176	0.966101314680032	8.1110087316743	5.02012475219433e-16	4.27110436881383e-14
C3orf14	225.680492940022	6.23441472275402	0.768931561757243	8.10789286436167	5.15051185702766e-16	4.36273312717743e-14
PSMB6	4485.92374646468	3.02570245916179	0.373335721699613	8.10450831060919	5.29592502225603e-16	4.46623010210259e-14
PMPCB	1886.1504313177	1.5430529770156	0.190445765489788	8.10232232282605	5.39198578283223e-16	4.5273843944235e-14
TIMM10	855.411076258318	3.91750245092039	0.483649423831979	8.09988032215942	5.50132799481124e-16	4.59911020366219e-14
RPL21P16	3673.21756680032	14.8922433591717	1.83879543029862	8.09891253468759	5.54526331840618e-16	4.6157715621781e-14
TIMM23	2212.23911266963	3.35823418187671	0.415116075136823	8.08986782978672	5.97295104859822e-16	4.95034063631235e-14
BLOC1S5-TXNDC5	521.804056645726	12.5553199097137	1.55236563503767	8.08786256686819	6.0720863913843e-16	5.01090459800589e-14
HADHB	2898.00092691847	2.56471201536563	0.317840958068705	8.06916777167291	7.07789515406974e-16	5.81597299241252e-14
HIST1H2BF	371.840072743921	-7.41316519052744	0.91898819514274	-8.06665986539251	7.22474615792328e-16	5.91137953721485e-14
KCNIP3	33.5023168200271	19.2938990715176	2.39337783024223	8.06136784076626	7.54454303556591e-16	6.14688446982463e-14
CCT7	8975.92974524224	2.09148423642667	0.259599706208678	8.05657397295143	7.84625200959804e-16	6.3412084481141e-14
ATP5MC1	1854.79870298119	3.50607907467061	0.43518470618079	8.05653099678109	7.84900983280194e-16	6.3412084481141e-14
SDAD1	1273.59465634498	1.43305355755572	0.177936169872491	8.05375072748079	8.02946662135614e-16	6.45985707930694e-14
NDUFV2	2036.4710356639	3.13235526894969	0.388973864203791	8.05286821869499	8.087597031547e-16	6.47951315510774e-14
NDUFS4	1232.90201918303	2.30177352593606	0.285878508860418	8.05157944579847	8.17323345956421e-16	6.52095157512451e-14
CAPZB	3923.23764117926	1.51916338060777	0.189423301308425	8.01993931113165	1.0579742398387e-15	8.4060862329002e-14
TMED1	1116.00295219607	4.29033421465476	0.535815443742938	8.00711189786663	1.17433631243345e-15	9.27088106596443e-14
MRPL22	1379.49549360492	3.82369294853137	0.477550343873973	8.00688973965112	1.17645879971673e-15	9.27088106596443e-14
SF3B6	1603.43022724011	2.93406250944286	0.366652777279063	8.00229179011431	1.22124564196334e-15	9.58453518517184e-14
AIRE	26.5993003054546	18.4465536455131	2.3127526330288	7.97601670929907	1.51131491445629e-15	1.18128305590104e-13
MRPS16	1490.24875953854	3.89140064278717	0.487951467546188	7.97497477024969	1.52411952333173e-15	1.18348478407069e-13
MRPS11	1331.36782502023	3.02075702322052	0.378791259375922	7.97472736883467	1.52717555523791e-15	1.18348478407069e-13
PGBD1	274.398317174287	3.32377551484528	0.416811483446911	7.97428968933058	1.53259679235282e-15	1.18348478407069e-13
LAG3	28.255301253203	-21.2606870583128	2.66761482575954	-7.96992386344957	1.58772154635059e-15	1.22114839572917e-13
AAGAB	1415.90489395974	2.7021032046526	0.339222550363928	7.96557658608988	1.64455142263134e-15	1.25981811770341e-13
NDUFS8	2209.64688525866	3.00932786979663	0.377898193326524	7.96332960289232	1.67470580137456e-15	1.27782710908055e-13
HDGF	1721.74340909941	-3.38511789586932	0.425281699691514	-7.95970740881814	1.72446576052627e-15	1.31059397799996e-13
SRI	3430.97363286302	2.99852322940979	0.377209634013476	7.94922228657253	1.87686019143944e-15	1.42079794334636e-13
PSMA4	5215.91378408183	3.08003845579366	0.387689775206753	7.94459553170079	1.94825431801435e-15	1.46906015791293e-13
PPP1CA	6617.99405879498	2.92533230222197	0.368339743427226	7.94194043521654	1.99042524913361e-15	1.49499596446645e-13
FKBP1A	11122.3910841062	2.48058619085821	0.312458282665944	7.93893562268041	2.03923575247444e-15	1.52569747270733e-13
STEAP1	372.896154385547	11.8583566177402	1.49430131083104	7.93571987910876	2.0927787196996e-15	1.55968795435597e-13
NAA20	981.86573894519	2.98621646195267	0.376980170788235	7.92141521849475	2.34822346614575e-15	1.74330659486682e-13
FHL1	1081.96421873712	10.5282357783964	1.32952771048681	7.91877874778668	2.39854715807297e-15	1.77381787520873e-13
PSMB2	3728.76246100594	3.65042166957485	0.461526380845345	7.90945397939902	2.58520244791814e-15	1.90453151986858e-13
SYPL1	2402.06117099291	3.46618274618953	0.438305852175334	7.9081370439995	2.61269111015554e-15	1.9174360559569e-13
MRPS14	1317.46748463244	4.79495131079553	0.606728305421208	7.9029629373674	2.72350587315704e-15	1.99116239274006e-13
VAMP5	2216.28705420177	4.48406256274556	0.567685939676605	7.89884379609615	2.81502391891156e-15	2.05027575427392e-13
NBEAL2	1154.76626478318	-5.40775409055517	0.684726202258308	-7.89768826243213	2.84123671277154e-15	2.06155847219514e-13
TMEM11	1447.12638541597	3.74874469692189	0.475017840831611	7.89179768565953	2.97864329855074e-15	2.15313358438096e-13
HIST1H2AE	936.855154473872	-8.07140290514418	1.02285102789707	-7.8910835351445	2.99574037288209e-15	2.15738186853097e-13
TMEM60	299.704318761958	11.5198252052657	1.46898003752528	7.8420570130228	4.43225030630629e-15	3.17997421230064e-13
PPP3R1	996.11941488191	-4.41258851792627	0.562789914987818	-7.84056074995904	4.48538865716726e-15	3.20613580297442e-13
DNAJC25-GNG10	120.056688155293	6.06012281265407	0.774837657495614	7.82115163612627	5.23422470985071e-15	3.71789715521342e-13
COMMD3	1260.01461948869	3.22100234310938	0.411839561016649	7.82101247184255	5.24001523332035e-15	3.71789715521342e-13
STMP1	1326.90545254187	3.91397702335003	0.500581271534139	7.81886428022927	5.33020400021513e-15	3.76798391603443e-13
TRGC1	275.456677192527	12.9128170361385	1.65655613717333	7.79497702877266	6.44201968843003e-15	4.53725840912573e-13
PSMB1	7473.4756204068	4.381549141172	0.562535908485571	7.78892347151273	6.75825226482722e-15	4.74261585941963e-13
LDB1	601.655507502579	-2.81154035130514	0.361168614735951	-7.78456442944425	6.99537880030693e-15	4.8911688571746e-13
TFB2M	541.680886708508	3.1322539218806	0.404469292427852	7.74410809552205	9.62550967393675e-15	6.70577173950927e-13
HIST1H2BN	720.026101209844	-5.1263235579819	0.66360065431489	-7.72501281403103	1.11842091960294e-14	7.73592436239387e-13
IFITM3	7781.56664488841	4.4156978230027	0.571610802812253	7.72500764729781	1.11846628497269e-14	7.73592436239387e-13
COPS9	688.294993672527	3.78027131289114	0.48971542820413	7.71932247826873	1.16949676689973e-14	8.05988667883444e-13
NPC2	2021.68082088399	3.11297632425255	0.403444544828682	7.7159955789573	1.20041472700538e-14	8.21578439749206e-13
PSIP1	1943.90354622452	-2.37339827905104	0.307595614461756	-7.71596917337106	1.20066331167842e-14	8.21578439749206e-13
ZBTB7A	176.118340316931	-4.77950225472374	0.619767728422415	-7.71176367457806	1.24090761106679e-14	8.46105373957169e-13
RPL28	4302.05652835911	-1.97449206367737	0.256185812412179	-7.70726546129182	1.28542242580853e-14	8.73360508955705e-13
HIST1H2BD	1210.46214004876	-5.37301893725509	0.699169848431048	-7.68485504532591	1.53170320736711e-14	1.03702779124137e-12
TULP2	38.0039847974041	-22.6939519700743	2.95457979898842	-7.68094061221301	1.5792468457827e-14	1.06546520528806e-12
PLEC	1685.28591216322	-4.29099751907126	0.559144237398852	-7.67422291434685	1.66424449095419e-14	1.1188843731492e-12
ARPC5	4086.18186912959	3.3311542146871	0.434284169452446	7.67044817426131	1.71396410378355e-14	1.14829622953136e-12
MME	1480.72469546611	9.45799276150188	1.23474838594701	7.65985432266665	1.86144106534496e-14	1.24277044459906e-12
NRIP1	4024.10318713339	-3.55916247636173	0.465199945290842	-7.65082307594975	1.99696941331332e-14	1.32864110308611e-12
AC012254.2	166.660984758724	5.88741891561886	0.770138164511401	7.6446268824426	2.09552082763834e-14	1.3894025680631e-12
DNPH1	1060.64554105999	3.65684850413256	0.47843988080997	7.64327693155874	2.11761849693417e-14	1.39922915666839e-12
PSMA2	4775.44932640755	4.23807349350255	0.554582889529225	7.64191173856838	2.14019875812061e-14	1.40930622332682e-12
COMMD10	796.499739222774	2.82868086162062	0.370290894065218	7.63907756565685	2.18783481828288e-14	1.43575726573185e-12
TOMM22	2098.40902529141	3.29366056098018	0.431305402278722	7.63649271161163	2.23218886915842e-14	1.4598818903462e-12
LRRC75A	12623.9906486748	4.89888242976997	0.641869653370623	7.63220757367897	2.30767473771103e-14	1.50413457141382e-12
MTA1	605.462727837163	-4.61640135815321	0.604985178713393	-7.6306024024767	2.33659277323857e-14	1.51783803526457e-12
PRKACA	667.625090275315	-4.05330058799768	0.531587235426214	-7.62490202524866	2.44219799347497e-14	1.5810970713312e-12
SUCLG2	1171.02707356411	1.96764116281357	0.2582355726381	7.61955892719354	2.54543989539671e-14	1.64240665465396e-12
SDHAF2	567.707928584525	12.3074491049681	1.61580946816072	7.61689379068788	2.59852974106961e-14	1.67105451041092e-12
CHAT	22.4367732432051	18.6959754729511	2.4567271202209	7.61011482271179	2.73852519953903e-14	1.75521208455788e-12
HEXB	2566.25663801212	3.323045295946	0.437085921828964	7.60272781617145	2.89952919160068e-14	1.85223080717933e-12
AC140479.4	32.5409711121976	19.8306621409092	2.60959936788005	7.59912129999437	2.98148219123852e-14	1.89827614480577e-12
ACIN1	2266.6754467708	-2.36996388954879	0.311978566291139	-7.59655997437058	3.04106393579826e-14	1.92982103490195e-12
AP000866.3	15.7945783678363	18.604784156016	2.45286270278885	7.5849268427714	3.32674717467344e-14	2.10416758798095e-12
SPATA7	213.767138775636	5.02206963634976	0.66356053262747	7.56836699805533	3.77944998008095e-14	2.38266440055726e-12
GGH	1393.67441177958	2.61159895797848	0.345115683515667	7.56731462150405	3.81018326521703e-14	2.39047123881295e-12
HADHA	5865.94897030668	1.82034552891834	0.240560757037386	7.56709261866612	3.81669789013717e-14	2.39047123881295e-12
SF1	2395.85299123162	-2.01004455332815	0.266009780679828	-7.55628063070156	4.14758484134127e-14	2.58927796523734e-12
PPIA	18894.4462276115	2.07944179513777	0.275232926172411	7.55520723503543	4.1819346550617e-14	2.60227312451541e-12
CIAPIN1	2371.99128388011	3.16676875645555	0.419956979002743	7.54069801143814	4.67462506760717e-14	2.8994738967726e-12
ERAL1	1822.37876679965	2.6659425135258	0.354210956635721	7.52642588712332	5.21480568796441e-14	3.22412488000577e-12
DAD1	3722.96440292613	3.80631848748964	0.50594973705586	7.52311585265119	5.34859892794966e-14	3.2962455188018e-12
CXADR	1368.35395095991	6.81397272059331	0.906140173065759	7.51977775970299	5.48694307386554e-14	3.37070100397082e-12
OARD1	643.972500151969	3.7945060490063	0.505090692825749	7.51252419199766	5.79980197670978e-14	3.55154752892279e-12
PARVB	896.375735729871	-2.79399506277214	0.372018067624634	-7.5103746455435	5.89583876238463e-14	3.59889484835339e-12
PMF1	1750.41884855163	2.55294217294952	0.340133861257794	7.50569838447984	6.11019581963254e-14	3.71793813987008e-12
PABPN1	1170.75320810536	-2.42464666277245	0.323197159172395	-7.50206675386997	6.28193643492081e-14	3.81038087604597e-12
GNG12	669.182553309143	5.55012363542264	0.740101710853545	7.49913634035759	6.42396830654051e-14	3.88427869805538e-12
SMARCC1	3978.10486295082	-2.13857096260942	0.28542259949989	-7.49264762620961	6.74979409100529e-14	4.05764268188142e-12
PIGK	837.270853349629	2.81199673095622	0.375321262758854	7.49223934260004	6.7708304521632e-14	4.05764268188142e-12
PPM1D	700.37582629369	2.59895125121448	0.346888611601975	7.49217807760306	6.77399261953367e-14	4.05764268188142e-12
PTMS	692.707325970321	-2.9575400767419	0.39479726638078	-7.49128813341216	6.82009076779271e-14	4.07256848705336e-12
CHRNB1	111.618067753608	4.77997621040165	0.638613135768341	7.48493249305101	7.1583921870697e-14	4.26134876077326e-12
AGA	314.184668515646	11.3633177814793	1.51876425395703	7.48194971791901	7.32279655786416e-14	4.34576333995716e-12
KBTBD4	193.426675691976	4.05131955543971	0.541841632986217	7.47694401611765	7.6070801248273e-14	4.50058266585167e-12
ZMIZ2	464.080753620908	-3.04978539899962	0.407958050269153	-7.47573285289383	7.67747823021922e-14	4.52783994058647e-12
PSMC3	4773.05391123297	2.18098929971223	0.291757738589496	7.47534344849336	7.7002478706666e-14	4.52783994058647e-12
MPZL1	2241.74175245089	3.37916831408528	0.452197984528164	7.47276288197348	7.85282782807893e-14	4.60348089872871e-12
GSPT1	1852.64692523027	-2.31242068596584	0.309522270967086	-7.47093473675032	7.96271423666565e-14	4.65371031436496e-12
CLPP	1054.66646747063	2.59317828930197	0.347159328098481	7.46970649904686	8.03738873959809e-14	4.68311850560582e-12
MTRNR2L8	27595.9118994615	3.19801815209474	0.428283269185998	7.46706299821832	8.2004514139164e-14	4.76369425337717e-12
GEMIN7	789.821026509971	5.40268030361841	0.724189802823763	7.4603098283796	8.63192593604402e-14	4.99923710536911e-12
PRPF19	504.638961016623	-4.16431579346857	0.558396914104986	-7.45762680322697	8.80947679817387e-14	5.08674534160022e-12
HTATIP2	670.674191209653	12.4647356861139	1.6747926519938	7.44255455818663	9.87566506316953e-14	5.68530801900071e-12
GLT8D1	498.862360193888	3.67353375763295	0.493696571194489	7.44087354859464	1.00021656422984e-13	5.74094450657053e-12
SELENOT	2239.36085101915	3.43534200342679	0.461753925581641	7.43976783543209	1.0086240472763e-13	5.77197118482995e-12
OVCA2	540.99036366571	2.79987510777555	0.376438446191611	7.43780327461661	1.02373359802874e-13	5.84105330056282e-12
NUDT5	2140.31423415809	3.65229258176889	0.491163706558922	7.4359984929602	1.03781020680309e-13	5.90385049006205e-12
MTCH2	1149.18934028066	2.76739446291285	0.372293780040878	7.43336206854972	1.05871584192137e-13	6.00501127093339e-12
DERL1	1483.25430883824	2.79269135948562	0.37588543797102	7.42963434433693	1.08898294373901e-13	6.15851883594521e-12
KDM6B	1732.3233635414	-3.64900715821141	0.49130484681321	-7.42717516808608	1.10941400460417e-13	6.23915249058559e-12
OAZ1	10561.3963069288	2.78620887980592	0.375138997526023	7.42713740288395	1.10973068014368e-13	6.23915249058559e-12
MRPL55	1063.05527334454	4.3631105188883	0.587666203994799	7.42447071012257	1.13231796191675e-13	6.34758302382953e-12
MED31	179.491912593353	9.19010312685563	1.2380196032878	7.42322908494306	1.14298827953014e-13	6.38877286011789e-12
XRCC4	311.148900396861	5.2203154632497	0.704504106754043	7.4099148794206	1.26380507137156e-13	7.04360693111082e-12
ATP6AP1	5071.5321959207	3.22556272902375	0.435567983461804	7.40541741242698	1.30738583028806e-13	7.26543778750835e-12
AC011462.1	648.880468319969	-5.20168805992678	0.702509035877098	-7.404442924257	1.3170215662931e-13	7.29789356676767e-12
RPP25L	484.365438545318	5.73809203280441	0.775099767833252	7.40303670693249	1.3310493654181e-13	7.35083028661421e-12
CBX4	290.218469864307	-6.08487070238272	0.821991774089657	-7.40259318181331	1.33550415535063e-13	7.35083028661421e-12
RNASEK	2553.2306365786	2.53203239370323	0.342058329888857	7.40234098238728	1.33804379046961e-13	7.35083028661421e-12
USF2	636.123887812967	-3.44004290778216	0.465084519046095	-7.3965973213596	1.39718415587265e-13	7.65386237866649e-12
PSMC5	3324.32167002965	2.33278294226391	0.315580713605318	7.39203266135397	1.44600993297708e-13	7.89882925888732e-12
ZNF771	306.747200294339	5.17884227344237	0.70156592285995	7.38183270408959	1.56125298054657e-13	8.50418479035393e-12
RHPN2	84.4663287395886	7.08982742791784	0.961817050826153	7.37128482160722	1.68991358843648e-13	9.17899957018547e-12
RPL15	36008.118599976	2.26176504696418	0.306963434209021	7.36819045822923	1.72959575479703e-13	9.36807526006685e-12
COX8A	2077.51166872572	4.45250663899999	0.604832479211487	7.36155347478144	1.81782165666882e-13	9.81433586959759e-12
ATP5F1E	2285.88438656172	2.68477175177136	0.364717684482566	7.36123271779463	1.82219570701391e-13	9.81433586959759e-12
TIMM17A	1811.58336747925	2.48705811468889	0.338368306346265	7.35015090965344	1.97983199573182e-13	1.06335781044501e-11
MRPL37	3048.29597800954	2.54056290977453	0.346114016600899	7.34024855371294	2.13197552469503e-13	1.14188371556647e-11
NDUFAB1	2106.0914584377	3.1896253311716	0.434565237643384	7.33980782371989	2.1390076257215e-13	1.14246773964925e-11
TOP1	2309.19229691774	-2.29779038977781	0.313391397282451	-7.33201488522951	2.2671790729381e-13	1.20757116937545e-11
BEX4	3275.16461324514	4.36484302070661	0.596138323047249	7.32186281599054	2.44552091669878e-13	1.2979726512679e-11
VPS26C	1303.68716597426	2.45123349763753	0.334795009822111	7.32159508273426	2.45040603500232e-13	1.2979726512679e-11
SSR2	4524.59769640614	3.31005813757294	0.452334240098113	7.31772623901957	2.52207710878372e-13	1.33064703671217e-11
CLTA	3988.5601478913	1.79643120240754	0.245497231283469	7.31752123238106	2.52593180986031e-13	1.33064703671217e-11
CRHR2	276.356675267267	19.1116676123055	2.61341643466417	7.31290557402551	2.61426734084506e-13	1.37341891884614e-11
EXOSC7	1193.0241745657	2.93451074898727	0.401682947939129	7.30553976473993	2.76155893818909e-13	1.44684619246594e-11
DDOST	9169.57606013496	3.21310267158235	0.43990341006054	7.30410948880837	2.79109037321651e-13	1.45834472000563e-11
C1orf43	3007.22981005318	2.16532777285682	0.296899256032483	7.29313977337794	3.02813644070952e-13	1.57791348189601e-11
ATP5MC3	5574.52043653625	4.30987934100181	0.591057251787244	7.29181365759334	3.0580994789513e-13	1.58921991300745e-11
DDX1	5302.30968359253	2.21524986873321	0.303848923576002	7.2906293122974	3.08510530608881e-13	1.59893274462199e-11
VDAC3	3146.20687709174	3.06990661510376	0.421172665537809	7.28895027217327	3.12379315809104e-13	1.61463158182189e-11
NDUFB9	2350.51018751447	3.13910179664144	0.431793708580152	7.26991091871999	3.59724639814551e-13	1.85436605210568e-11
SRSF2	5647.94529630367	2.1440403962039	0.294968640772738	7.26870622784543	3.62946736621182e-13	1.8659732223936e-11
GIGYF1	629.101827780207	-3.515935126551	0.4838071453442	-7.2672244723662	3.66948767126158e-13	1.88151757181381e-11
NIPA2	2103.9173509377	2.64282097893452	0.36381264279005	7.26423622518156	3.75151909293214e-13	1.91846300848136e-11
POLR2E	3542.44322544375	2.20770663259523	0.304218112168448	7.25698616975444	3.95810157326856e-13	2.01873679179862e-11
TAGLN2	6730.74225690631	2.200862538347	0.303321148044758	7.25588226384481	3.99052085708261e-13	2.02988717036996e-11
RPS27L	1759.5428132421	5.38549982053263	0.742928060154374	7.24901926495221	4.19800181664593e-13	2.12979363932633e-11
TRAPPC13	387.147620877417	3.02671900572698	0.418043713832553	7.24019738983405	4.48032186114791e-13	2.26704286174084e-11
DCTN3	869.396130945519	2.84626420680053	0.393645503148688	7.2305264102698	4.81125410432131e-13	2.42810482724121e-11
CIAO2B	869.017999372162	4.58604432503233	0.634557665018863	7.2271514124662	4.93230097759741e-13	2.48267757060845e-11
RARRES2	521.805168859121	6.98727219909861	0.967035198142531	7.22545799007076	4.9941584388249e-13	2.50725009038447e-11
YWHAG	1250.24123969194	-2.56534909307273	0.355130071534963	-7.22368872335884	5.05959993883493e-13	2.53348926103953e-11
SMIM29	300.705855424659	10.9504353257925	1.51782438474641	7.21456015323016	5.41085849208082e-13	2.70233732690208e-11
TMEM222	839.311948708484	2.867179117372	0.397514231679616	7.2127709874872	5.48245781581739e-13	2.73100256172375e-11
PRDX3	6098.5314909861	3.93255875213628	0.545335234951124	7.2112684090342	5.54330637811771e-13	2.75417816636815e-11
CHTOP	1936.48084723328	2.00922603136608	0.279087333352595	7.19927345763003	6.05342398842963e-13	2.99987722808054e-11
PDIA6	13939.3822083365	2.4480354137148	0.34013253277066	7.19729863466317	6.1417152261678e-13	3.03215840404683e-11
CCR3	410.16859623567	13.6876943772467	1.90183138264584	7.19711247913274	6.15010285821856e-13	3.03215840404683e-11
CACTIN	218.244024995969	-4.05530026159611	0.563520390231942	-7.1963682803509	6.18374679589844e-13	3.04094842433594e-11
ATXN7L3	429.799698883515	-4.63475288914716	0.64448124525429	-7.19144726596109	6.41080950418378e-13	3.14456747822566e-11
CSGALNACT1	738.84439946458	6.22664467334416	0.866103407034989	7.18926241689824	6.51422660310972e-13	3.18716409986244e-11
TMEM258	1730.72811465604	4.04816453531199	0.563538153640151	7.18347907619571	6.79594406834806e-13	3.3165586940659e-11
TMEM37	462.61908608406	6.84806452156197	0.953517385376892	7.18189791458828	6.87502508758462e-13	3.34665778187537e-11
MBD2	388.323017569602	-5.45312964858524	0.759339317759989	-7.18141352758037	6.89943171751811e-13	3.35005740061712e-11
IRS2	317.077740590988	-4.43043524846386	0.617099936695697	-7.17944531348832	6.99948133769267e-13	3.3900762509107e-11
GMPPA	742.128093187685	3.42323598750167	0.477179524966871	7.1738953756227	7.28933256686036e-13	3.52159011546711e-11
PKD1P5	595.493469081732	-8.44673704418907	1.17765857262598	-7.17248380857472	7.36491282034834e-13	3.5491865591393e-11
NFE2L1	1481.31254663167	-4.59545511259605	0.640761674562505	-7.17186326060106	7.3983820566531e-13	3.55640225463315e-11
INTS14	1077.58465705829	2.65937913512435	0.371084729000284	7.16650114460063	7.69387565659656e-13	3.68922297069922e-11
TSPAN31	643.511720986641	3.73011486478021	0.52052451102074	7.16606958136421	7.71815561046544e-13	3.69165910641865e-11
SRCAP	1427.92357801489	-3.19770010592776	0.446340853591598	-7.16425592727313	7.82101745294495e-13	3.73157626762346e-11
PSMB7	3835.06096034596	2.78036904227447	0.388135185639823	7.16340374473177	7.86981269916741e-13	3.74556333117799e-11
ADK	860.600539182181	3.01032981241366	0.420382050161557	7.16093803542936	8.01268642209584e-13	3.80414653145824e-11
TRAPPC6A	1018.24139870574	4.5507359842372	0.635656601832373	7.15911070713187	8.1202091561181e-13	3.84569905551327e-11
AL445685.3	301.082065566609	11.6289356647898	1.62563667534852	7.15346537214205	8.46141359266298e-13	3.99744620539862e-11
C19orf33	24.6993862080808	17.7662773006723	2.48384662300224	7.15272719987759	8.50705633894399e-13	4.00915880601017e-11
NEU1	312.995293262748	3.4744514549451	0.485817983489947	7.15175554018369	8.56750466448146e-13	4.02777456451466e-11
HSP90AA1	32535.3835823842	-2.16279660623175	0.302533895990115	-7.14893978789871	8.74506758449751e-13	4.101223402798e-11
CAVIN3	1040.25248213558	11.7383908507996	1.64265145633924	7.14600215736537	8.93416560900466e-13	4.17971134622729e-11
MAP3K13	667.660110007705	3.19867650318897	0.447879492281275	7.14182399130735	9.21004855085487e-13	4.29832071688926e-11
ETHE1	525.301409408056	4.4314111986596	0.620977641355298	7.13618478917846	9.59569916224176e-13	4.46746013296815e-11
EXOSC1	834.537157406421	3.44650148131702	0.483471130620845	7.12866035432401	1.0135047881738e-12	4.70653550276737e-11
NOP53	1208.1027875629	-3.89670320988672	0.546671592149931	-7.128051403882	1.01799762077986e-12	4.70653550276737e-11
HDGFL2	346.802746390521	-5.50986441717228	0.772987172797084	-7.12801532945834	1.0182643900308e-12	4.70653550276737e-11
NUDT8	150.341059988882	4.71923253509699	0.662715591346788	7.12105252496993	1.0710596161605e-12	4.93868928046381e-11
U2AF2	830.132183637128	-3.80609250812678	0.534527465566934	-7.12048071110796	1.07551284791461e-12	4.9473591004072e-11
SFPQ	8863.74471192313	-3.87246392238733	0.544091647906322	-7.11730080270239	1.10061115213169e-12	5.05072821794464e-11
HOXB4	147.13859662188	-4.52309216187477	0.636467575988161	-7.1065555143989	1.18974815701455e-12	5.44069976672478e-11
SIVA1	1621.45181307091	3.35701614649029	0.472394594265153	7.10638137532542	1.19124953286412e-12	5.44069976672478e-11
ECHS1	2719.8689474968	2.70907564336863	0.381538693370513	7.10039555735921	1.24400317135574e-12	5.66817369166542e-11
IDH3B	2582.24836463055	3.10661090485281	0.437748781084255	7.09678938947148	1.27688416055813e-12	5.80423844898624e-11
ZNF22	2013.30651954538	3.34519865169974	0.47178145055917	7.090568414114	1.33562268559262e-12	6.05692287702238e-11
TMEM70	543.266684921678	3.19705964044748	0.451004703094458	7.08875011393813	1.35328625698097e-12	6.12258544687766e-11
ECD	1323.81764617279	2.53239335318201	0.357797990769272	7.07771820556431	1.46547333906989e-12	6.61458247972675e-11
ERVMER34-1	484.638263755429	2.4778726159366	0.350590977900851	7.06770217183786	1.57520162123589e-12	7.09320299136388e-11
FAM120B	731.879307711052	2.62828668819015	0.372061326244772	7.06412223682998	1.6163441724968e-12	7.26146395999262e-11
DDX28	645.22188636109	3.46336665428011	0.490806278030232	7.05648401275499	1.70768277653061e-12	7.65392177788592e-11
MRPS36	420.622750167565	9.02545740288285	1.27953905322727	7.05367872916323	1.74248439233902e-12	7.79174183625455e-11
BANF1	2478.46748260651	3.59897253274578	0.510295177488219	7.05272691476468	1.75444969907123e-12	7.8270438082927e-11
CHCHD5	334.229327832387	3.03428448123356	0.430404184277728	7.0498489375178	1.79112133419502e-12	7.97214838284766e-11
ETFA	2656.95694685299	2.55063274562123	0.361947770297466	7.04696355367791	1.82864190308623e-12	8.12035254331225e-11
SSRP1	2460.32357835139	-2.332905290412	0.331087513328279	-7.04618928983555	1.83884068979299e-12	8.14682690860361e-11
AL031432.2	42.4237364304574	18.5389082463721	2.63257840976524	7.04211057023191	1.8934946929557e-12	8.36968182900052e-11
PERP	1317.17937564808	6.71969319247466	0.955211130644394	7.03477270825089	1.99586081538739e-12	8.80192930235522e-11
SF3A2	415.434358006729	-3.22240446405633	0.458629968769571	-7.02615329020366	2.12305211493372e-12	9.34142930570836e-11
STOML2	3415.46052080798	2.97412991377927	0.423336309810669	7.0254543370244	2.13370786450756e-12	9.36688009560533e-11
TMEM69	896.999830939893	3.20169725145398	0.456688453438181	7.01068141169321	2.37160212542238e-12	1.03875092636951e-10
UBA2	1251.64237087112	-2.82019919099787	0.402387990737161	-7.00865646072429	2.40617447360347e-12	1.05149824496472e-10
SMARCA2	2944.77819382844	-3.59101861447092	0.512441512489809	-7.00766531779045	2.42327613616669e-12	1.05657037519758e-10
GHITM	6490.49176285476	3.35810477869527	0.479657018875586	7.00105418360678	2.54043663193654e-12	1.10514741083429e-10
TSC22D1	5236.90181450809	2.70285958723536	0.386133866575737	6.99979934732095	2.56329347564015e-12	1.1125735203072e-10
FBRS	438.083214579902	-4.30187636149755	0.614697510379725	-6.99836307916734	2.58970269487937e-12	1.12150458146713e-10
AL137798.3	17.4901704900591	18.649658314557	2.66519541647463	6.99748251076676	2.60602580529743e-12	1.12603739739908e-10
YY1	1505.84458189973	-2.88306777887584	0.412121980514947	-6.99566612601795	2.64001553402132e-12	1.1381663382996e-10
KANK2	879.952149550268	-3.36533788591155	0.481620560052183	-6.98752953060583	2.79768700733427e-12	1.20159826414245e-10
AC006453.2	379.868342866093	7.10077373703148	1.01622090633638	6.98743126888695	2.79964646523725e-12	1.20159826414245e-10
PRDX5	3472.89818850471	2.98184504745628	0.427014113559083	6.98301286250976	2.88915948338164e-12	1.23725520148023e-10
ATP5PD	2261.26646527244	2.42879737119178	0.348211332388816	6.97506699316655	3.0572509574291e-12	1.30632936465437e-10
HIST1H4C	6371.44947647252	4.87119710060207	0.699200245867519	6.96681262541352	3.24201996703811e-12	1.38220753716649e-10
NSMF	265.309625294855	-2.81290168746323	0.403935092311628	-6.96374675288954	3.31340012997142e-12	1.40951455086483e-10
MYL6B	734.184220035934	1.78833473572549	0.256832284300736	6.96304493258897	3.32995552474247e-12	1.41343012869201e-10
AC009086.2	316.188400562527	11.9609832496257	1.71913264393989	6.9575685691208	3.46195465031869e-12	1.46622167436845e-10
BCAT2	647.774765857716	4.29491390777134	0.617443104226893	6.95596708161321	3.5015162297093e-12	1.47971767175495e-10
KLHL7	1247.98987114484	4.13661885322581	0.595078654989011	6.9513816678607	3.61725757688887e-12	1.52527694492147e-10
FADS1	5943.83212110177	2.03075101182846	0.292207892772812	6.94967884870702	3.66118704044915e-12	1.54042241605593e-10
COPS6	2898.66635292619	2.32275460770322	0.334289016200463	6.94834258721301	3.69602592333696e-12	1.54846244325523e-10
USP25	558.055860920287	-2.17978913839597	0.313714187283446	-6.94832821324238	3.69640244151317e-12	1.54846244325523e-10
ASAH1	2825.19893305965	2.37943393711773	0.342580543765101	6.94561900966931	3.76804417289588e-12	1.57504246427048e-10
UBE2N	3664.17476958163	4.05812063797145	0.584300252880783	6.94526592785755	3.7774807090281e-12	1.57556180202153e-10
SLC25A11	1844.04913359537	4.48365335237165	0.646838229887313	6.93164557257655	4.15973092790341e-12	1.73124039570837e-10
CUTC	843.243631518905	2.56118469373856	0.369612619847731	6.92937566578137	4.22701946592125e-12	1.75544557863356e-10
CHMP4B	426.472787024872	-6.12482957730897	0.884962096750507	-6.92100780338359	4.48441783139084e-12	1.8583272858186e-10
STX5	213.767155258255	-3.44314310036899	0.497739125883112	-6.91756569118413	4.59470346326007e-12	1.8985326399038e-10
CD47	3779.356682946	3.29795763456965	0.476764956183363	6.91736586717851	4.6011868639233e-12	1.8985326399038e-10
CUTA	2497.61939155338	2.50439144994286	0.362067306670884	6.91692236167385	4.61560870403323e-12	1.90040522829017e-10
TMSB15A	434.747655925544	11.9382038285142	1.72646686173727	6.91481782424787	4.68464997991093e-12	1.92471046610528e-10
BASP1	419.588126948002	-3.68593488342494	0.533322576879775	-6.91126729528243	4.80342988224557e-12	1.96930383317309e-10
FOXP4	228.267373756209	-5.82457790164013	0.842947518292491	-6.90977525319563	4.85422131374282e-12	1.98589292384355e-10
DYNLT1	2058.38182665519	4.30327797340221	0.62290379243515	6.90841511267604	4.90098108571299e-12	2.00076569673226e-10
ERG28	1834.47876530799	4.37930155684622	0.633946882326159	6.90799446915351	4.91553141823812e-12	2.00245419724327e-10
FNBP1	2224.73095149143	-3.07548477506817	0.445265710525974	-6.90707750982043	4.94739655502117e-12	2.01117422748303e-10
MACF1	7678.592817896	-2.54326308520187	0.368288338474609	-6.90563023454843	4.99810308003534e-12	2.02750054900674e-10
CTNNBIP1	305.747362373054	-3.54233613168607	0.513004507979743	-6.9050779799891	5.01758577243803e-12	2.03111872068292e-10
DPAGT1	1477.80722190719	3.50532685964204	0.507763659781205	6.90346146699919	5.07504272355488e-12	2.0500613758091e-10
STRADB	662.311147275339	5.0874985528673	0.737891060323195	6.89464722697546	5.39986355899964e-12	2.17669971724203e-10
RABL6	559.556791533837	-2.62093055149167	0.38057295122294	-6.88680197336549	5.70605634370306e-12	2.29531488235821e-10
BRD4	3151.9628419864	-3.95013395530347	0.573856516373115	-6.88348714809251	5.84048694795119e-12	2.34448607589155e-10
ARID1A	4139.0682449468	-3.0657398107758	0.446076361022992	-6.87267938553191	6.30070713912319e-12	2.5239582681471e-10
RARS2	1234.75285576555	2.17935162683574	0.317229072615494	6.86996185080831	6.42190756444004e-12	2.5671608866747e-10
ZBED6	630.738919953953	-4.81027587123278	0.70058295228902	-6.86610465686631	6.5978677863552e-12	2.63202908290535e-10
TMEM53	315.467446137518	2.81601273923388	0.410372619389939	6.86208729866083	6.78615687779325e-12	2.70153673801674e-10
KTI12	394.003642878687	5.33774388372744	0.778215706424248	6.8589516244196	6.93677222464848e-12	2.75579042015581e-10
CDKN2AIPNL	927.303748296034	3.38430385453393	0.493517185796595	6.85751976209554	7.00663347975705e-12	2.77780512471688e-10
HIST1H2AL	493.629923280055	-10.4745858817445	1.52901396622584	-6.85054951303	7.35668431518833e-12	2.91058283976216e-10
KHK	169.197715984111	7.3328876221057	1.07053835580783	6.84971965957473	7.39948495289302e-12	2.9215050651792e-10
KLHL9	1300.16268654758	2.62022515667902	0.382641654775723	6.84772586564002	7.50331702996838e-12	2.95642991500475e-10
GSS	1130.22595099621	1.93510652767159	0.282771655595652	6.84335395496176	7.73601889731151e-12	3.04188489483652e-10
NDUFV2P1	88.3557497658111	5.09226272846569	0.744673991834742	6.83824436505332	8.01695637802311e-12	3.14591912727813e-10
HIPK2	3493.23340958338	-3.01482369047784	0.440905175907103	-6.8378051681413	8.04156584873182e-12	3.14914924927526e-10
PFN1	24466.3534801509	1.82846859602362	0.267535662907537	6.83448545196592	8.22998871074177e-12	3.2163866449216e-10
LSM12	2117.36528331529	2.18980615769948	0.320436787703412	6.8338163461004	8.26848679088194e-12	3.22487756622876e-10
HNRNPUL2	468.589064634813	-3.09834135441591	0.453750302524138	-6.82829595303926	8.59291774916784e-12	3.34462798544533e-10
HAUS4	822.039954452807	2.7710271949121	0.40600326679931	6.8251352181406	8.78425363851324e-12	3.41219452447136e-10
INO80	713.69217236607	-3.41817184033378	0.50092575251181	-6.82370954815941	8.87191708900585e-12	3.43929882635896e-10
EPB41L3	474.55969363516	-3.55585001890742	0.521445669501733	-6.81921478474491	9.15394557523678e-12	3.5414902519246e-10
OTUD4	984.394479474955	-3.1257188424746	0.458800562812886	-6.81280516159562	9.5713735767674e-12	3.69554962116634e-10
SNRPB	6125.50781180313	2.59851508090291	0.382051506528557	6.80147843026154	1.03550905308091e-11	3.99013388229252e-10
TMX2	2315.46937457245	2.60555436266317	0.383395583772325	6.79599471915266	1.07567718357001e-11	4.13662417713683e-10
CALM2	13876.6313500029	3.0260896134926	0.445532394193138	6.79207539773369	1.10531751308399e-11	4.24212477875829e-10
SLC46A3	370.9458653993	11.0517451612806	1.62764870376522	6.79000642811604	1.1212854870813e-11	4.29483612462136e-10
DRAM2	987.724304417553	2.52052651463307	0.371451572947404	6.7856127102468	1.1559486423911e-11	4.41880327950221e-10
LINC00869	270.503265276929	5.54172535953358	0.817839703053086	6.77605322760159	1.23503193734668e-11	4.71174485938532e-10
PLCG2	5420.51343087668	-3.17101499763182	0.468581828234394	-6.76725986063124	1.31244230253659e-11	4.99715655310368e-10
IDH3G	1328.54488922651	1.74003372524134	0.257166505251593	6.76617556994454	1.32231071083062e-11	5.02478070115635e-10
H1FX	806.612904346061	-3.85051594992986	0.569357235528707	-6.76291739114242	1.35240358225754e-11	5.12899725436842e-10
MRPL40	801.705988655068	3.40082509809121	0.503284006853834	6.75726836493513	1.40617593367455e-11	5.32243127021539e-10
RAPGEF1	1016.74979290321	-3.11480957033239	0.461601415271166	-6.7478336662001	1.50068839657868e-11	5.66900520420726e-10
PKIB	385.58696853892	5.75842008014175	0.854136561439701	6.74180258767471	1.56433539543922e-11	5.89785117323634e-10
KCTD14	258.16996799086	11.3632976962974	1.68629494775256	6.73861812338466	1.5990003666629e-11	6.01674736794409e-10
C1QTNF6	568.460354654682	4.23855095261705	0.629662332531609	6.73146658713982	1.6796140683708e-11	6.3077381458269e-10
PCDHB2	705.543631360071	12.3568691412441	1.83610616085389	6.72993174615649	1.69742691939753e-11	6.36220756455669e-10
SNRPC	3304.86936414944	2.22734135600603	0.331113870297886	6.72681381182313	1.73418408489423e-11	6.48733299306347e-10
MCRS1	1437.9385886247	2.689933435178	0.400079072157005	6.72350448293977	1.77405023070937e-11	6.62358016234559e-10
CCL1	102.663919460584	11.377652685464	1.69392507197457	6.71673905398975	1.85836324744823e-11	6.92492413215784e-10
DNAJB1	9718.60245225829	-3.6279082633399	0.540208801545209	-6.71575185921195	1.87098954856916e-11	6.94936522799194e-10
ZNF316	184.259029839496	-3.99336012476873	0.594633928310724	-6.71566140888283	1.87215060749939e-11	6.94936522799194e-10
COPS5	2121.66242779566	2.16506410535562	0.322555881968601	6.71221399573294	1.91693281469695e-11	7.10188519479634e-10
SHANK3	989.316022328937	-3.38366908105779	0.504375123442964	-6.70863594136087	1.96452105647257e-11	7.2641943988182e-10
ZDHHC4	753.699665222778	3.0284584472739	0.451535906268879	6.70701577710305	1.98644793339381e-11	7.33117482980734e-10
PKP4	976.920662781724	-2.57697752392756	0.384369412707703	-6.70442922545255	2.0219512235942e-11	7.43396920332439e-10
PLEKHB1	173.353940671248	10.8876911498776	1.62395640650814	6.70442328762288	2.02203343735108e-11	7.43396920332439e-10
DPEP3	56.3897370958789	-22.3898585890689	3.34165833808019	-6.70022375834271	2.08100640033419e-11	7.63618150107362e-10
EMP2	496.762970480793	3.69748414169425	0.552071267214662	6.69747614352216	2.12049832989544e-11	7.76627464518659e-10
NKG7	237.491103861656	12.3232605798518	1.84024517031333	6.69653195055178	2.13423803714542e-11	7.79052609570522e-10
MCOLN3	737.927184342794	4.39343204131582	0.656082333754111	6.69646447600037	2.13522324341411e-11	7.79052609570522e-10
ARHGAP23	315.359881751946	-4.37721462240928	0.654067625973047	-6.69229671151718	2.19694832835219e-11	8.00055349574922e-10
TUBA1B	47954.4348494141	2.60760606030681	0.389668970601801	6.69184938251474	2.20367622977189e-11	8.00988403517087e-10
STAT5B	957.094826552419	-2.72757119155178	0.407687940320708	-6.69034063015486	2.22651719598572e-11	8.07763634800254e-10
TCTEX1D2	179.593629025913	9.17178535964432	1.37188426007959	6.68553873423128	2.30076653757303e-11	8.33128794434166e-10
APMAP	2984.99986181266	3.82578823288485	0.572406455302396	6.68369162759307	2.32996836403409e-11	8.40928044337653e-10
FNTB	652.499343717106	3.34101304097425	0.499880495266143	6.68362353125111	2.33105183915108e-11	8.40928044337653e-10
RNA5SP202	401.288165150545	-9.29039282797075	1.39414029157779	-6.66388661463657	2.66679238498473e-11	9.59810100898479e-10
ARRDC3	2827.44300369418	2.14282545781197	0.321567961198871	6.66367833979194	2.67057626368154e-11	9.59810100898479e-10
RNA5SP149	537.745338957886	-13.271753972951	1.9920747013954	-6.66227725479089	2.69616772089876e-11	9.65766426487686e-10
MT-CYB	62747.3416404825	3.0965182122902	0.464787653949998	6.66222130896645	2.69719456534162e-11	9.65766426487686e-10
LAMTOR4	2041.88853036939	2.99613322343599	0.450076246112319	6.6569459048685	2.79576026342146e-11	9.99198482250333e-10
TSHZ2	131.648089249331	8.8105775628172	1.32388816859777	6.65507689531599	2.83151975502708e-11	1.01010133301782e-09
S100A4	1739.5464039249	6.47570557565672	0.973105435053119	6.6546803073844	2.83916499219546e-11	1.01095304573953e-09
KLK6	228.816258192751	6.97484221610412	1.0481547294026	6.65440132114796	2.84455526100816e-11	1.01100015820083e-09
CNMD	383.17730208002	11.0064294267223	1.654135911542	6.65388457497547	2.85456574034361e-11	1.01268616338242e-09
TCF20	60.3162862065774	-4.36209615299927	0.655972010142361	-6.64982054958807	2.93450580274328e-11	1.03912850046313e-09
PDE6D	870.977893723397	3.66051156213882	0.551045024569906	6.64285384845979	3.07666886347382e-11	1.08746670784696e-09
CYC1	3638.7021303699	3.50587302448158	0.527798388012128	6.64244738921224	3.08516804389788e-11	1.08846992932236e-09
APOC1	362.833156531756	10.5065985761129	1.5821366920445	6.64076538325894	3.12058423737366e-11	1.09894860286118e-09
COQ6	550.369332149394	2.73472948492293	0.412112016427032	6.63588872907116	3.22553104846572e-11	1.13383018281351e-09
PSMC1	3750.24828747199	2.32153216561707	0.349966401762072	6.63358583546368	3.27628305711671e-11	1.14956880697518e-09
PCDHA11	176.010202905851	22.8364108332765	3.4465683149814	6.62584018254104	3.45278581887623e-11	1.2061948305583e-09
SLC6A15	267.842437978102	12.2784180331291	1.85315528039447	6.62568224208145	3.45647997349854e-11	1.2061948305583e-09
MPST	1471.06161468496	2.92461479312808	0.44142358064557	6.62541586213159	3.46271924275859e-11	1.2061948305583e-09
PEX2	553.642172466294	3.02625211063151	0.456764220261787	6.62541411167684	3.46276027911473e-11	1.2061948305583e-09
GCN1	2154.14204545229	-2.54511151894992	0.384275481747899	-6.62314313516264	3.51640216232126e-11	1.22266511351019e-09
TMEM109	1979.95851342323	2.62415290731377	0.396301368086041	6.62160950891301	3.5530864972875e-11	1.23319038212715e-09
PQLC3	270.344225957787	5.015247267629	0.757599154781407	6.61992194153922	3.59388594019641e-11	1.24510340284859e-09
CMC4	139.245152351775	10.1702300885412	1.53813868830594	6.61203711073829	3.79066934981817e-11	1.31091709097669e-09
SSBP2	2349.30098304837	3.19917061191562	0.484189918352077	6.60726399013817	3.91487582429932e-11	1.35144043715668e-09
RCHY1	804.037584886072	2.10500672763076	0.318911480638094	6.60059877248368	4.09500447296564e-11	1.41108863810365e-09
STK11	168.454362834486	-5.33758593244616	0.809254381529449	-6.59568369881223	4.23300539203912e-11	1.45603269549424e-09
NME1	4153.68934927394	2.47934127919011	0.375975332153681	6.59442539750633	4.26906011507354e-11	1.46581228379704e-09
PKD1	229.462910005512	-3.73708890777593	0.566896642083523	-6.59218741187275	4.33393010106115e-11	1.48543329738331e-09
NIPSNAP2	1738.17533183717	3.0207711398634	0.4584867872848	6.58856748686845	4.44090387321583e-11	1.51872892607604e-09
STAG3L4	553.354787013673	2.30175187198151	0.349366010613488	6.58836807833603	4.4468711534263e-11	1.51872892607604e-09
RPL6	21551.8084833686	1.75383085753387	0.266424043394285	6.58285504262223	4.61499046784897e-11	1.57335171481915e-09
COPS8	2074.56770917371	3.20869598633745	0.487656162413491	6.57983274620602	4.70977763112631e-11	1.60282485471321e-09
MT-ND4L	12139.3716083528	3.39091680750641	0.515489528876666	6.57805176934584	4.76652286421808e-11	1.61927034687606e-09
USP44	399.030527862206	10.9060910246227	1.65867951792442	6.57516470588	4.85993406608769e-11	1.64809192632688e-09
HIST1H2BG	709.461566773406	-4.37487839489078	0.66600777087468	-6.56880983407321	5.0719007386242e-11	1.7169455528568e-09
MRPL43	897.157712516369	2.83072000772494	0.431214363401305	6.56453088760071	5.21969243389461e-11	1.76340861432434e-09
ATG13	1166.66651190039	2.16875117836396	0.330385333982082	6.56430826460831	5.22749589226584e-11	1.76340861432434e-09
EDEM2	1061.01984796504	2.92586407229625	0.445962045204331	6.56079167220538	5.35228532209155e-11	1.80234224471412e-09
S100A11	3180.63832723794	4.40054410295393	0.670944929368125	6.55872622377252	5.42693310136778e-11	1.8242844348444e-09
CASTOR1	181.276733463683	10.3311275572656	1.57607115641265	6.55498802527455	5.56463418222635e-11	1.86730865717013e-09
IFT43	307.672663446332	5.71880889524881	0.873733572672278	6.5452548398227	5.93940171012682e-11	1.98959609899509e-09
CA5BP1	372.750649624173	2.82231488777196	0.431222857308791	6.54491022434589	5.95311363877047e-11	1.99072120080485e-09
KHSRP	1106.0448098449	-3.78364179199543	0.578386041877627	-6.54172389726508	6.0813701366059e-11	2.03007960046282e-09
ATP6V0B	3918.58428892854	4.14483098399507	0.633680789052618	6.54088155361595	6.1157254956413e-11	2.03800987573988e-09
MAP7D1	996.565654409762	-4.01001146288865	0.613102243585747	-6.54052648614686	6.13026388798424e-11	2.03932031207891e-09
WDR77	1964.95199756716	2.7898835498701	0.426606037642216	6.53971885932355	6.1634585253877e-11	2.04682177074533e-09
ARHGDIA	1400.65328444999	-2.54573703340933	0.38939496846484	-6.53767315855597	6.24832843481671e-11	2.07142860594234e-09
STRN4	1117.37619786653	-2.81872039971531	0.431294678843439	-6.53548614899214	6.34032500684243e-11	2.09830928109408e-09
HOOK3	1290.13096778929	-3.82865906546432	0.586260859746868	-6.53064075796812	6.54889075890616e-11	2.16360947615546e-09
POLR2I	1044.58240727509	2.74736082717591	0.420745453812866	6.52974572221486	6.58814433575934e-11	2.1728445846995e-09
PSMC6	2289.5097813386	1.50876190875692	0.231168717379838	6.52666989659265	6.7248029343446e-11	2.21411833598593e-09
ACAA2	2970.38470874325	2.78761623982385	0.428791287003223	6.50110280762982	7.97333156198275e-11	2.62070460297101e-09
PPP1R15A	8821.38488088386	-3.09540304955693	0.476363693266956	-6.49798272477129	8.14041492599351e-11	2.67105628322531e-09
PIP4K2B	545.260101848282	-2.75662116345699	0.424330829616181	-6.4963961396593	8.2266862889923e-11	2.69313062626574e-09
PIGP	327.259514291863	4.03172774757924	0.620625648713788	6.49623127232137	8.23570214397885e-11	2.69313062626574e-09
TMEM42	218.166704953517	4.61811198127693	0.710997327827917	6.49525926543939	8.28905356421857e-11	2.70597490548039e-09
CWC15	1540.49665654568	2.16872557169551	0.334332017957486	6.48674208633912	8.77122961734951e-11	2.85852886580333e-09
ZSWIM4	117.269030634294	-4.0297788565999	0.62192027455065	-6.47957466817028	9.19815392213974e-11	2.99259058570056e-09
FUCA2	2157.20128181693	2.50361286028243	0.386613223119511	6.47575589909017	9.43384546669339e-11	3.06408751070237e-09
IFI27L2	147.630554842914	10.0010794039419	1.54452373812654	6.47518659445977	9.46948450716975e-11	3.07047635925565e-09
RBM8A	4508.41071217408	1.37135093983244	0.211794594426834	6.47491001148373	9.48684635471481e-11	3.07092730148916e-09
SEC61G	1299.99340854813	2.51855306122865	0.389296416194599	6.46949973454082	9.83279033768255e-11	3.17481750289999e-09
CMTM7	900.099285730485	2.94677660697827	0.455496229400867	6.46937651021674	9.84081148184103e-11	3.17481750289999e-09
ATXN2L	1203.25004986	-2.53329945476817	0.391764774564167	-6.46637885600212	1.00379229015916e-10	3.23298461560809e-09
SPCS1	1431.12487226053	2.24296937357571	0.346911577307549	6.46553623544032	1.0094021109033e-10	3.24561601813523e-09
CKMT1A	141.767629721129	11.6372634818095	1.80205021582547	6.45779089817361	1.06242397905521e-10	3.41039870939458e-09
UBE2V2	1663.18856872514	3.05219152473847	0.472688269914416	6.45709174312935	1.06734198645649e-10	3.42047528593088e-09
DBN1	3578.58999479215	-2.9003451154084	0.449223590352332	-6.45635086334986	1.07257778099067e-10	3.43153503708628e-09
GCHFR	395.988841312784	3.89339479804738	0.603161486344921	6.45497911619131	1.08233827253088e-10	3.45701001731293e-09
GADD45A	502.90652666641	-3.1833562927864	0.49323373207216	-6.45405227945902	1.08898215653049e-10	3.47246250510254e-09
LTA4H	4329.14309000254	1.86542782941825	0.289066706311507	6.45327804513056	1.09456268164114e-10	3.48447868254899e-09
ITM2C	5356.33009429561	2.81601479278335	0.436784371019562	6.44715099629156	1.13972226955578e-10	3.62224459487909e-09
KPNB1	5147.1526860481	-2.74351417995715	0.426008821523109	-6.44004077227383	1.19441412046331e-10	3.78980110697501e-09
RNF13	1087.03593363951	2.35279529795189	0.365366914754911	6.43954119253011	1.19835190396934e-10	3.79603136894934e-09
HIGD1A	2538.10826482738	3.81559062969157	0.592886978028716	6.4356121336616	1.2297670102132e-10	3.88544890589919e-09
BCKDK	1375.049208047	2.90474861122252	0.451362846093878	6.43550668018067	1.23062116896849e-10	3.88544890589919e-09
SMIM3	1211.75603554027	4.83525599545681	0.751593142408775	6.43334235323161	1.2482805556864e-10	3.93474402044887e-09
NUP37	675.207804093193	3.85503356892611	0.599531860732985	6.43007289756539	1.27542763799537e-10	4.01373529024140e-09
KXD1	1627.23393244938	1.55947707567609	0.242581604412378	6.42866997047744	1.28725262928822e-10	4.04432901241076e-09
ORMDL2	680.213501050826	4.78785945387835	0.744861650056068	6.42785066665461	1.29420786730772e-10	4.0595479400641e-09
MORN4	261.607100454514	5.11998246894694	0.796770120471527	6.42592177768532	1.3107279494899e-10	4.10467052325601e-09
UBL5	2079.55152384754	2.60332144272554	0.405221522178819	6.42444021415212	1.32355666192625e-10	4.13810528382405e-09
BTF3	6723.98425459019	1.68102393451783	0.261728495864578	6.42277765347955	1.33809875383969e-10	4.17677968162819e-09
GATD3B	1780.36195169408	2.98045296800649	0.464329028134332	6.41883833966166	1.37318132549987e-10	4.27934044193056e-09
MPDU1	1145.27207793966	3.15399500218748	0.491397289215094	6.41842165475788	1.37694437391764e-10	4.28412401645444e-09
MRPL11	1575.6058931845	3.3071997655632	0.515703270988741	6.41298970088441	1.42693163418278e-10	4.43247842682819e-09
SERINC5	2161.25317609125	2.52179583084629	0.39335915013489	6.41092454562585	1.44639774485903e-10	4.48569932873379e-09
GPX8	1180.02986684585	5.69454451585781	0.888339688886186	6.41032319854776	1.45211465204041e-10	4.49617721891029e-09
YIF1B	1337.57741659296	3.32706652350332	0.519265157143108	6.40725933125991	1.48158694057436e-10	4.58005686388486e-09
RPA3	749.26677056734	4.6950764380001	0.732917520659169	6.4060092788851	1.49377877082e-10	4.6103335803093e-09
PAK2	2244.32562838561	-2.42741011798076	0.379112106704954	-6.40288208962397	1.52470944004346e-10	4.69825530659546e-09
MRPL47	788.511681034627	2.4590522097976	0.384081495033364	6.40242303155998	1.52930229326015e-10	4.70486791916897e-09
SCNM1	913.201874356429	2.22300672109346	0.347260748490856	6.40154906868778	1.53808364868643e-10	4.72432466404836e-09
SLIRP	1993.22027921323	3.64854157263711	0.570116497400665	6.39964215957954	1.5574151737898e-10	4.76648292636024e-09
CU639417.1	96.9145924577763	-4.78075427248918	0.747055562706773	-6.39946278582985	1.55924576694435e-10	4.76648292636024e-09
H2BFS	96.9145924577763	-4.78075427248918	0.747055562706773	-6.39946278582985	1.55924576694435e-10	4.76648292636024e-09
NR5A2	192.864835348945	5.53454610823431	0.865229468598841	6.39662229396439	1.5885161462884e-10	4.8482521366402e-09
DCTPP1	1649.15106693833	4.0119515577794	0.627406712427103	6.39449894034333	1.6107466637463e-10	4.90831011894039e-09
DAZAP2	5681.23943441848	2.99736736937695	0.468814941787332	6.39349795027787	1.62133171512759e-10	4.93274781937869e-09
COX7B	1871.21778657539	4.26084289854235	0.666556043403379	6.39232505760032	1.63382106393293e-10	4.96289279894193e-09
GLO1	3705.9809228898	3.38069048498366	0.528988715745131	6.39085557850065	1.6496012917138e-10	4.99603320300049e-09
MTRNR2L10	606.865583973652	4.47366396048913	0.700013493451238	6.3908253231418	1.64992775322723e-10	4.99603320300049e-09
LIPT1	122.988970830134	5.79132968614297	0.906491780484033	6.38872829387445	1.67270961658256e-10	5.05705353893858e-09
COX7A2L	2373.01932266112	3.74014693533526	0.585547558726748	6.38743493947456	1.6869133966993e-10	5.0919891352801e-09
RNF7	1954.43636067691	2.91644323024664	0.45706601044757	6.38079219102464	1.76174239342719e-10	5.30952707536333e-09
NDUFB4	1560.95474458625	5.11681296933309	0.802218431720866	6.37832885284977	1.79030763930245e-10	5.38717297159742e-09
DGUOK	1980.16299879457	4.39485277064327	0.6894539476128	6.37439641307476	1.8368491658399e-10	5.51858371262026e-09
PHLDA2	251.204336804467	10.6686163464181	1.67448495186562	6.37128230655743	1.87454226793557e-10	5.61637189499817e-09
NDUFB3	977.022706503464	4.08712318109855	0.641497201468409	6.3712252707307	1.87523962793261e-10	5.61637189499817e-09
QPCT	375.234139022171	7.48771848262843	1.17649274436194	6.36444085058027	1.960024345607e-10	5.86117389072029e-09
MRPL13	1557.5687772004	3.34089413324282	0.525089962925005	6.36251760485465	1.98473281225461e-10	5.92584511087448e-09
FDX2	266.125604404676	7.62417353154317	1.19928416622888	6.35727023355709	2.05370523466707e-10	6.12227042669434e-09
PAM16	242.60484433395	3.13947275980436	0.493914817869911	6.35630405531029	2.06665765629578e-10	6.14370253679367e-09
NDUFAF6	445.193689980752	3.36226257099373	0.528968912573259	6.35625741149406	2.06728497051462e-10	6.14370253679367e-09
NCOA4	5447.49009965172	1.83722115607237	0.28906749135865	6.35568236136559	2.0750341383345e-10	6.15721549566293e-09
UPF1	716.783714287386	-3.07180462969469	0.483552022054775	-6.35258356824061	2.11728332847464e-10	6.2729004375825e-09
CHAC2	155.776501243213	10.6552387047156	1.67740053902132	6.35223278927307	2.12211849692606e-10	6.27651876927997e-09
BAZ1B	2211.66370795974	-2.4285885083758	0.382333155765973	-6.35202171653233	2.12503313854861e-10	6.27651876927997e-09
LSM5	1062.50690994611	2.62518690031534	0.413325104255548	6.35138507989647	2.13384797265105e-10	6.29288785554208e-09
PAXIP1	484.476097073229	-2.51181770770436	0.395695495728531	-6.34785519375133	2.18337446204596e-10	6.42908486312707e-09
LINC00888	330.829079734325	3.84014106160397	0.605519876118356	6.34189101474412	2.26961857674292e-10	6.67281743021604e-09
B4GALT3	827.102394527769	1.94074820975701	0.306033548451998	6.34161914461291	2.27362821155261e-10	6.67440049644786e-09
ENGASE	1298.12870119885	-4.79012724968153	0.755643886964724	-6.339133197944	2.31061416540234e-10	6.77263554456648e-09
RDH11	2674.55950013848	2.81912369199536	0.445414623072615	6.32921225744256	2.46415946956988e-10	7.21169836847636e-09
NUDT16L1	969.593174386974	3.26088455747904	0.515272322319793	6.3284682996329	2.476067105738e-10	7.23553469743622e-09
RPS14	24473.5960410711	3.25913428524655	0.515686401952971	6.319992679473	2.61575693770997e-10	7.63213572052918e-09
TMEM147	2444.04415360341	4.5863366326519	0.726528338856727	6.31267410693024	2.74254639766281e-10	7.98995183852431e-09
HARBI1	151.331065851702	7.20670464469663	1.14207020745333	6.31021157689305	2.78654259948512e-10	8.10584585520421e-09
LAPTM4A	6955.54648922535	3.99046060055181	0.632413576580362	6.30989078717973	2.79232441256168e-10	8.11039483455227e-09
NDUFC2	1747.85368842159	3.53780858177101	0.56070067468349	6.30962069693972	2.79720151743166e-10	8.11230630123319e-09
TOMM5	2532.58557118004	2.53610507162717	0.402193375546417	6.30568583627623	2.86920505173282e-10	8.3085955925781e-09
TFAP4	157.662338900112	-4.75186785325141	0.753647534174123	-6.30515942503374	2.8789740136403e-10	8.32434771943994e-09
RRP9	1061.94815899696	2.91579596710413	0.462466893206613	6.30487502983582	2.88426522982801e-10	8.32712490077073e-09
FXR1	2982.7457956468	-1.95532717917665	0.310151511537351	-6.3044257610886	2.89264329980142e-10	8.33879240908271e-09
C17orf75	519.460672970869	3.44051191466087	0.54590500782783	6.30240035413991	2.93070957607835e-10	8.43588079772973e-09
VAMP1	145.862677872263	10.5048392050123	1.66694469801521	6.30185225551879	2.94109457172594e-10	8.45311904710707e-09
CEBPB	231.605507817017	-4.44243598070228	0.705041987186089	-6.30095237084049	2.95822295054493e-10	8.48965834225043e-09
CPS1	230.394028719424	11.7908607932711	1.87139846499085	6.30056132557995	2.9656964206036e-10	8.49842187412312e-09
CKMT1B	142.67793769348	11.7760982728777	1.86939725965067	6.29940918768559	2.98782287347806e-10	8.54908604333872e-09
POLR2J2	172.927217935346	11.4651324819247	1.82038010646604	6.29820796283166	3.01106366329133e-10	8.60278337559669e-09
MRPL51	2645.75879981952	2.62478163984303	0.417240827633971	6.29080728922733	3.15819205344639e-10	9.00975026760639e-09
SH3BGRL3	7031.08058325257	3.50281258397509	0.556858696417739	6.2903077683955	3.16837176819818e-10	9.01336062875624e-09
SPINT2	4170.27685806212	3.97485596846012	0.631903936679086	6.29028518060769	3.16883284014937e-10	9.01336062875624e-09
KIAA1147	222.131511144275	-4.12554814900806	0.655948112762613	-6.28944282137312	3.18607430846252e-10	9.04901577594052e-09
STRA6	396.909150995778	10.3652282979947	1.65044841964906	6.28024976399974	3.3802954174048e-10	9.58208220955486e-09
NOL12	743.5789309499	2.22279373370929	0.353942865416141	6.28009193262274	3.38372884350309e-10	9.58208220955486e-09
RTCB	4025.93411411703	1.78632976754351	0.284514112445089	6.27852781077168	3.41793897392126e-10	9.66472508684678e-09
MDH1	4187.64775626927	3.50804011482255	0.559170906549708	6.2736456309368	3.52690729930052e-10	9.95820463303235e-09
GLRX2	461.597207513925	4.16758363817069	0.664722180473751	6.26966236511085	3.61831822661463e-10	1.02013230001974e-08
MICOS13	635.127026892862	3.61262744921643	0.576458483061855	6.26693431594238	3.68225381670563e-10	1.03663801445997e-08
ACTR6	452.318624158687	2.10751760795868	0.336384819418801	6.26519832732052	3.72351193375847e-10	1.04672057693433e-08
PSAT1	2715.64457810821	7.67653279750439	1.22581268801198	6.2624027900659	3.7909019996102e-10	1.06410895837234e-08
PIP5K1C	550.559692789683	-3.35388595168622	0.535582391596284	-6.26212886067834	3.79756912070995e-10	1.06442651680774e-08
CDCA4	1096.76555759662	3.2935551871551	0.526320791811627	6.25769537969133	3.90708023303725e-10	1.09352749229753e-08
RAMAC	790.390333860798	2.98310518109212	0.476924959329862	6.25487327248243	3.97838828793018e-10	1.11186700581863e-08
CRTAP	3373.19467870697	2.65287015522968	0.42424370526001	6.25317505560582	4.02190886399908e-10	1.12239860140747e-08
NSUN3	351.408624485907	4.40242920876239	0.704137121275738	6.25223280486361	4.04625623576175e-10	1.12755673769894e-08
UXT	950.1106320116	2.62290490403575	0.419823206324114	6.24764154178462	4.16696621938034e-10	1.1595141312047e-08
ARMT1	918.91847913239	2.54889400692772	0.408001987576716	6.24725879907252	4.17718626151887e-10	1.1606782866544e-08
FBXW9	392.061065343278	3.84503996184843	0.615649746130332	6.24549914300532	4.22448850526216e-10	1.1721279217775e-08
OST4	2799.95071939423	3.04624183132842	0.487837924124484	6.24437273259448	4.25504218418964e-10	1.17890419477807e-08
SMIM14	472.42851052455	4.99438530271417	0.800089465504714	6.24228354208313	4.31228316243933e-10	1.19304432586163e-08
CEP350	1839.73107851523	-2.75729784154612	0.441771417086275	-6.24145821776341	4.33510244166643e-10	1.19678566557255e-08
KCNN3	210.579501479295	7.53094939171126	1.20662292256759	6.24134454174472	4.33825467497433e-10	1.19678566557255e-08
CXorf40B	585.054256906344	2.64871895701389	0.424433472029865	6.24059866048339	4.35899351631848e-10	1.20078405919444e-08
CIZ1	1498.42941387203	-2.27711768566975	0.364932450506607	-6.2398333787763	4.38037234779074e-10	1.20494706013334e-08
CLK1	3476.90153053567	-2.78963816181966	0.447329706810523	-6.2362014401187	4.48323723844264e-10	1.23148122315393e-08
SPTSSA	1331.92999477531	2.75190849378388	0.441657430779825	6.23086650874389	4.63862249938186e-10	1.2723456978333e-08
RHBDL1	36.2694627803102	17.2889615214572	2.77604249419289	6.22791674033212	4.72678131759746e-10	1.29468021616473e-08
SALL1	435.85147782216	10.331619372711	1.65953079179995	6.22562679991324	4.79634553316734e-10	1.31186531880145e-08
KRT23	67.3521635980378	11.0341363595076	1.77488799041533	6.2168071557719	5.0737267943697e-10	1.38576163071223e-08
SMIM10L1	1206.13169976633	1.96911927603381	0.316753820215491	6.2165604654561	5.08170616357202e-10	1.38597228529309e-08
ZSWIM9	80.4475761543595	-8.12811061609502	1.3080950550432	-6.21370028482112	5.17511952537673e-10	1.40945039991422e-08
RPL10P16	44.7034558603881	4.55228302301112	0.733652121223053	6.20496130430609	5.47103627340777e-10	1.48793614519214e-08
SPARC	14325.2933721741	4.68639031121038	0.755612121494251	6.20211108040839	5.57107317882172e-10	1.51300275540091e-08
ARF5	1868.61005723784	2.42720445880061	0.39144941400724	6.20055713956368	5.62636279723922e-10	1.52586324210601e-08
SERINC2	129.463928779749	9.17245418028481	1.4809522756908	6.19361901855093	5.8798251389884e-10	1.59235602496435e-08
DLD	2908.1667807851	2.24933060866959	0.363213773196754	6.19285603866986	5.90836898393402e-10	1.59783570777895e-08
NOP14	1234.87044001875	-3.03480085531019	0.490344315630845	-6.18912213024396	6.05001964036594e-10	1.63384519164265e-08
TPI1	18351.9422280147	2.39996898166817	0.387813695275152	6.18845855860094	6.07553750662445e-10	1.63843527598001e-08
RCN1P2	244.367435158492	-4.86092401836894	0.785668036818647	-6.18699474914615	6.13220068498242e-10	1.65139992676249e-08
HNRNPD	3673.71088600087	-3.10639952760141	0.502124379768787	-6.18651404465127	6.15092068363382e-10	1.6541245161526e-08
NPY1R	232.228021027942	10.3967119877701	1.68104288142358	6.18467982147231	6.22286418787665e-10	1.670246773933e-08
CNOT3	363.542428340763	-4.55525456247457	0.736554700344365	-6.18454347021997	6.22824493920303e-10	1.670246773933e-08
TSSC4	1037.67064890954	2.45096163167067	0.396382053724201	6.18333148194449	6.27627286919369e-10	1.68078237783922e-08
IFT27	519.16978216383	3.21107573209242	0.519607288417628	6.17981272331876	6.41776869388122e-10	1.71628451246103e-08
VEGFA	598.067820385616	-6.75698325157925	1.09472385348179	-6.17231754847448	6.72961663390235e-10	1.7971815088427e-08
RUBCN	550.369875462768	-3.42266182706718	0.554987949127097	-6.16709215479446	6.95572240607814e-10	1.8549879393075e-08
CDKN2A	80.2007835161429	10.2225400489538	1.65775034953046	6.16651358381511	6.98120860877377e-10	1.85920608212607e-08
SCG3	411.855337279178	4.36551033769696	0.708573617674812	6.16098345860294	7.22945437673243e-10	1.92265489288812e-08
FAS	203.450910693409	8.93611681068545	1.45142789636494	6.15677625672326	7.42406174927798e-10	1.97168313971156e-08
GPC4	1424.00447365898	11.3668570300759	1.84666425300736	6.15534578717522	7.49138608795532e-10	1.98681891998903e-08
ZC3H7B	568.538079349997	-2.50070204650178	0.406439841019593	-6.15269910604366	7.61752460621505e-10	2.01748985025211e-08
TRIR	659.600530241182	-2.20095428469107	0.357739070548146	-6.15240119374899	7.63185190740311e-10	2.01850410557836e-08
ARPC2	9903.35888310312	1.65045412093822	0.268378011037803	6.14973676329146	7.7611649312826e-10	2.0498857046525e-08
DHFRP1	99.0771719649438	9.72470007829626	1.58188113745201	6.1475542302503	7.86868013931905e-10	2.07543184799488e-08
C16orf70	352.270186077232	1.92274747036283	0.312810970856435	6.1466753071307	7.91238646845314e-10	2.08410091801941e-08
ADA	1817.57304281163	3.8833527543988	0.632279257910665	6.14183164450332	8.15752936500632e-10	2.14573152709086e-08
ALG2	971.931701942537	3.36664515319488	0.54839885703526	6.1390448028932	8.30191526566322e-10	2.18072714109525e-08
GRK2	2095.46969487232	-3.97561626448064	0.647662520919162	-6.13840717359784	8.33529949500552e-10	2.18650939549749e-08
NDUFA4	4777.63179334385	3.65692505265828	0.595766880109951	6.13818118251787	8.34716306307671e-10	2.18663830213677e-08
DPM2	999.147232830898	3.67425868154363	0.598784822979415	6.13619206856541	8.45229594298438e-10	2.2111666175742e-08
PARL	1279.92846150038	2.48829048385638	0.405603404859096	6.13478697182238	8.52733831559883e-10	2.22776713495019e-08
IGFBP3	5915.8455382186	8.63882287292602	1.40829049556929	6.13426200070594	8.55554200015545e-10	2.23210259944354e-08
SF3B5	1669.10375506265	2.52489266387632	0.411699139494736	6.13285873508269	8.63137877240515e-10	2.24883673490252e-08
DHRS4	334.464068932232	2.48072760198477	0.404563266251645	6.13186566583067	8.68544302085874e-10	2.25986060088054e-08
HDGFL3	852.935841293267	-3.47316899429051	0.566855658345105	-6.12707828379129	8.95074397834253e-10	2.32574196237257e-08
COX7A2	3371.252727316	3.68877121031619	0.602148527344539	6.1260154975112	9.01070333362141e-10	2.33816199323715e-08
GSKIP	615.15680218725	5.21904678143994	0.852132266352264	6.12469095177114	9.08597891115035e-10	2.35451755395686e-08
NTHL1	685.89251708232	3.22662633323597	0.527279832706348	6.11938127175242	9.39393922558526e-10	2.43104526823087e-08
ISOC1	1099.88344814652	2.93349392957746	0.479416967113489	6.11887799307493	9.4236519385825e-10	2.43545671337452e-08
ZCCHC2	324.613703297579	-3.15982400551297	0.516582487625676	-6.11678498827206	9.54820550683333e-10	2.46433416758914e-08
ATP5MG	3757.45205396006	2.15062123643674	0.35179729217077	6.11323988074581	9.76284473048183e-10	2.51635359889685e-08
LYRM2	802.553464742773	2.14843583146315	0.351605016538747	6.11036740207144	9.94020365594622e-10	2.55863769607141e-08
LAMP2	4083.16410719109	4.00817058716618	0.656178017386247	6.10835852613887	1.00661030464243e-09	2.58758060663966e-08
PSMB5	5250.57491436215	3.06947231859616	0.502545789874337	6.10784605192632	1.00984687167026e-09	2.59243466601813e-08
DAZAP1	722.688379067834	-2.8970082659146	0.474391625562513	-6.10678627068817	1.01657221746633e-09	2.60622007965901e-08
PRDX2	5146.41415053704	3.57585182573065	0.585781486223348	6.10441249822505	1.03179497518276e-09	2.6417248712136e-08
CZIB	1033.28255982622	2.50285207536526	0.410173875154238	6.10192951568189	1.04795589711729e-09	2.67953404119298e-08
APRT	2730.19204669357	3.16484214632307	0.518811653775482	6.10017551319822	1.05952061088639e-09	2.70550628235372e-08
FAM107B	1550.17296246142	-4.34582052436429	0.71263618081482	-6.09823166625546	1.07248241566658e-09	2.73497239899695e-08
GLI3	299.064636896146	4.00016746213626	0.656247952980811	6.09551228916859	1.09087531189152e-09	2.77819211881458e-08
GCA	715.352329080794	3.22812502369574	0.529668828101806	6.09461016474104	1.0970446231722e-09	2.79020820295703e-08
SSSCA1	635.371096135557	2.96237225735276	0.486114934784508	6.0939749951644	1.10140871801563e-09	2.79760724306534e-08
CAPG	1933.81491843237	4.13721300700101	0.679390295356211	6.08959685659306	1.13195365951801e-09	2.87139907192774e-08
CASC3	1711.27093286467	-2.25357093970433	0.370135266445583	-6.08850640293054	1.13968896680897e-09	2.88721204924939e-08
TNFAIP3	4533.0813866792	-4.36391768678286	0.717085734445867	-6.08562892435046	1.16034908054788e-09	2.93568317378613e-08
RHOJ	767.568796214056	3.49032695226135	0.573730137015121	6.08356913307721	1.17536202565764e-09	2.96975834813996e-08
ZNF318	550.031740570925	-2.61739277102767	0.430539054884205	-6.07933877620377	1.2067915140087e-09	3.04516892799991e-08
FAM83A	962.806213878474	-5.82471742549874	0.958488389846913	-6.07698276494413	1.22464919397609e-09	3.08618017061235e-08
MIEN1	879.955846247479	3.31245298232065	0.545449626949962	6.07288522836321	1.2563224931832e-09	3.16185456792232e-08
HINT2	671.093466878656	3.25116732828727	0.535431062483889	6.07205587439204	1.26282974998065e-09	3.17407718073569e-08
CIC	456.48249659455	-4.47995878828756	0.737890824972683	-6.07130301214059	1.26876528220454e-09	3.18483274754946e-08
RADX	205.976161238775	11.7174565561177	1.93015976752989	6.07071847275786	1.2733925109948e-09	3.19228046954472e-08
DYNLRB1	1054.41657060135	1.92253431782054	0.316879986631712	6.06707396783302	1.30261574802101e-09	3.26128848996719e-08
ZC3HC1	930.297366446002	3.17537333862072	0.523438953610412	6.06636803913547	1.30835129039727e-09	3.27138863611948e-08
POLR2K	763.141754612956	3.64350191621274	0.60082304370131	6.06418471196995	1.32624667386188e-09	3.31182740844367e-08
RHOXF1P3	81.4838167207803	9.5232730425148	1.57098493090124	6.06197606049062	1.34459231501434e-09	3.35328418068687e-08
MYO9B	1671.08127732431	-3.06443593872616	0.50565906007483	-6.06028089019639	1.35884040369849e-09	3.38442788631017e-08
PDIA3	20792.5692703077	2.080807585353	0.343723625846059	6.05372290086604	1.41535994849871e-09	3.5188421604072e-08
MTRNR2L12	93145.8852748031	3.53895859448772	0.584604264794636	6.05359695029067	1.41646756404991e-09	3.5188421604072e-08
MLLT11	2234.85612605847	3.61162776631974	0.596698914934188	6.05268029809989	1.42455413647827e-09	3.53436476596183e-08
P2RX5	47.4784202691771	5.16828734909598	0.854176713261046	6.0506067056835	1.44301344738301e-09	3.57326090314614e-08
OTULINL	453.994450368125	4.04640293662594	0.668771397800061	6.05050238382903	1.44394826385716e-09	3.57326090314614e-08
ASAP2	457.032103842493	-4.09155819236363	0.676365473843314	-6.04933035554601	1.4544913289329e-09	3.59157372484223e-08
BAHCC1	323.282953478481	-3.78109261207003	0.625049953017952	-6.04926469286757	1.45508421658628e-09	3.59157372484223e-08
IGSF1	251.168959268744	8.75787058023997	1.44905171832199	6.04386335525804	1.50466959953228e-09	3.70920346920598e-08
IFITM2	5002.50111977931	3.79121709750185	0.627350197335468	6.04322292971965	1.51065693099399e-09	3.71919481039083e-08
BLVRB	807.116762122683	3.98998749210336	0.660380038868481	6.04195653602727	1.52256486339409e-09	3.74371831116901e-08
ELOB	2398.14546015979	2.44371103690497	0.404541450430429	6.04069381346432	1.53452934103599e-09	3.76831802930269e-08
IL18BP	117.640465401853	10.182639587333	1.68634956671119	6.03827331434712	1.55772061419045e-09	3.82038928184362e-08
CALHM5	226.38027386295	9.44710154389147	1.56462364099123	6.03793864312731	1.56095392322613e-09	3.82344229755311e-08
YTHDF2	4486.5484483772	1.72027896969171	0.285055320918838	6.03489513595683	1.59065948384929e-09	3.8912468900069e-08
TCF21	307.183317966583	-7.65967930699869	1.269711476474	-6.03261406147931	1.61328394054275e-09	3.94157860339976e-08
SBK1	212.828257960197	-3.87751828496057	0.642874027825634	-6.03153668857231	1.62407842294615e-09	3.96291623304677e-08
BPTF	3187.08059974589	-1.87397741606324	0.310742699386015	-6.0306402041495	1.63311415896057e-09	3.97991369435917e-08
NDUFC1	1205.97481116112	3.31691336685631	0.550172795760368	6.02885746517538	1.65122833055777e-09	4.01896434683098e-08
MEAK7	501.208479741988	4.63899408020785	0.769937003976248	6.02516057320315	1.68941812049252e-09	4.1067170190683e-08
TMEM218	479.091286400711	3.70873800754938	0.615620824271292	6.02438686498203	1.69751894404645e-09	4.12119876971277e-08
WRAP53	707.467897077805	3.26830981382426	0.542769395244284	6.02154403409813	1.72761006988589e-09	4.18896424007135e-08
MED27	623.784497578839	2.02758177307205	0.337260731034996	6.01191181330167	1.83348059838979e-09	4.44007115186887e-08
GSTO1	2672.02136562361	3.792111589034	0.630841107566553	6.01119924423114	1.84155902283855e-09	4.45402476618108e-08
NDUFB6	1444.16573299127	2.84777740973147	0.473841555671386	6.00997817866872	1.85548299856738e-09	4.48206370558463e-08
SS18L2	619.000677380902	2.84223744521705	0.473040812339565	6.00844022561163	1.87316651048967e-09	4.51910234174346e-08
ATOX1	754.186833473937	3.41349666377651	0.568208455756998	6.00747248512672	1.88437772696337e-09	4.54045299925458e-08
TOB2	676.565941404955	-1.77762103412809	0.296000677144212	-6.00546272825598	1.9078699066754e-09	4.59130445125841e-08
AIP	1209.80593544024	2.38918010856691	0.39817464104765	6.00033217153321	1.9691428392368e-09	4.73283481410566e-08
TMEM216	502.102607573553	5.92674692778618	0.987975939267278	5.99887779876672	1.98685802632005e-09	4.76945145194532e-08
RPL41	18142.6684327349	2.17889779633274	0.363331923809616	5.99698967678509	2.01008833402601e-09	4.81919931255013e-08
DUSP11	868.566494947147	2.37234503819602	0.395718151425593	5.99503719920235	2.03438867988602e-09	4.8713854964942e-08
SMCR8	159.498735378541	-2.97304147938104	0.496245064699617	-5.99107515795781	2.08458268004126e-09	4.9853676333126e-08
OTUB1	2441.01272307908	2.42870521405379	0.4055027758819	5.98936766529344	2.10658457222589e-09	5.03172772108813e-08
TMEM208	827.683582394052	4.17041256698788	0.696595388837539	5.98685066512909	2.13943043453271e-09	5.10384223265447e-08
QDPR	1082.14214938311	2.79505782647142	0.466961068938853	5.98563351934897	2.15549214221723e-09	5.13578722559515e-08
KLHDC3	2180.70239918225	2.96974337778342	0.496197572747171	5.98500182365182	2.16387437026755e-09	5.14937826627529e-08
HIST1H4B	183.062106028421	-11.3744926215562	1.90147296942653	-5.98193758441204	2.20498770767676e-09	5.24072974576129e-08
NDUFB10	1788.68265075318	2.0795477345557	0.347754482694339	5.97993077887519	2.23232461345212e-09	5.29915279845152e-08
WIPF3	102.959775480104	10.000715180432	1.67321469476063	5.97694677900414	2.27358434066397e-09	5.39044139362352e-08
HELZ2	115.770039529187	-10.7388041357756	1.79768079017628	-5.97369910968595	2.31933403898136e-09	5.49213730314453e-08
WDR54	1044.59240261049	2.34715709363614	0.393010570535487	5.97224927166229	2.34004615869941e-09	5.53436747102979e-08
GDF15	486.041314556564	10.1901332024308	1.70676219823186	5.97044697438657	2.36604474301728e-09	5.58898136593811e-08
ZNF865	57.0480490794185	-5.96566169356043	0.999496311674174	-5.9686680419739	2.39198209381925e-09	5.6433167730008e-08
NKAIN2	246.624560332073	-7.19207773776622	1.20658856074547	-5.96067124432434	2.51203899493669e-09	5.91583801032054e-08
FAM162A	727.219900393746	3.02220920256526	0.507033869283082	5.9605667109349	2.51364658541288e-09	5.91583801032054e-08
DNAJC19	676.325280383613	3.19639510301127	0.536544835548011	5.95736812888446	2.56332400232576e-09	6.02537822942783e-08
COX14	491.735119548391	4.47821535039204	0.751840238751155	5.95633901935149	2.57950953262152e-09	6.05602067072607e-08
FGF23	637.052727405117	-4.93698236847877	0.828988847853212	-5.95542676028008	2.59394046408716e-09	6.08247405408146e-08
MRPL50	1067.52887800273	2.32002151702188	0.389803658194123	5.95176948253909	2.65258811195346e-09	6.21241951481622e-08
SLC25A35	88.3797215046952	7.45581394880125	1.25325271192203	5.94917040902849	2.69504940548815e-09	6.30418612758226e-08
KCNK17	1537.43052009654	4.31448680017419	0.725555582736608	5.94645937930911	2.74004490783593e-09	6.40165048455278e-08
AKT1S1	159.707234959343	-3.17829163827848	0.534578963506564	-5.94541097807238	2.75764087707217e-09	6.43494160004172e-08
MGST2	1077.41495936828	4.08284557059736	0.687255242512722	5.94079945562843	2.8363542557171e-09	6.61059631865799e-08
CYB5A	1014.72783917313	3.34897296621303	0.563746751547907	5.94056277400729	2.84045262475392e-09	6.61213354343442e-08
EIF5B	2486.99557766115	-1.62581914969604	0.273810902944645	-5.93774437837021	2.88970122900526e-09	6.71864271237159e-08
CMC1	475.394131523456	3.48749569283902	0.58813865133382	5.92971688721672	3.0345744132697e-09	7.04695613748186e-08
ARL4C	225.794263451777	6.38654329012367	1.07858043972281	5.9212489443671	3.19505774896067e-09	7.41068400446511e-08
INTS6	824.40176511971	-3.03965241755662	0.513405539632754	-5.92056801672014	3.20831569801286e-09	7.42947993897214e-08
S100A16	1720.97615214121	4.53045362569569	0.765222950691964	5.92043615733031	3.2108892392791e-09	7.42947993897214e-08
PRRC2B	3600.86541894053	-2.42748007429646	0.410198863235043	-5.9178127778124	3.26251033351069e-09	7.53984960249321e-08
TSFM	769.664845330956	2.57245995802589	0.435044536047881	5.91309566003322	3.35737057486137e-09	7.74976247460196e-08
HCST	239.173315509693	7.77987855167159	1.31614889841198	5.9110930085939	3.3984506194897e-09	7.8351808766844e-08
FCN1	979.652056187552	-6.34681786554099	1.07375749029554	-5.91084851365658	3.40349929646003e-09	7.83742329009982e-08
PDZD11	786.684694043494	3.12599771668701	0.529519128889406	5.90346513683719	3.559448711224e-09	8.18673203581521e-08
PTCHD4	294.881392625681	8.65931587439109	1.46693265643642	5.90300845536217	3.569319732499e-09	8.19334376276786e-08
TNIP1	1404.84815498671	-4.00471551611947	0.678427511565688	-5.90293796735529	3.57084567984162e-09	8.19334376276786e-08
RABIF	455.133982894643	4.38215715356189	0.742757854498622	5.89984626486373	3.63840428257063e-09	8.33840733555043e-08
FGF13	1933.10210396415	4.66864923170321	0.791346796191814	5.8996248600109	3.64328978611505e-09	8.33966381040717e-08
AKAP8L	332.845573323018	-2.40799086802956	0.408381550185082	-5.89642423106098	3.71463208994303e-09	8.4928591944619e-08
CTSG	309.566533841769	12.4801500593843	2.11735211067383	5.89422514869886	3.7644360675024e-09	8.5965055470233e-08
MT-CO3	36419.7434739657	2.32786020820038	0.395193006428121	5.89043877380401	3.85171557732604e-09	8.78538400009789e-08
DYRK4	537.529335253998	3.00723798214556	0.510556521305769	5.89011765916618	3.85920752501915e-09	8.79204292548201e-08
ATP5PB	4974.2393945306	2.58240217883219	0.43849780785241	5.88920202698339	3.88064817357236e-09	8.83042640017152e-08
VTI1B	2375.63279453823	2.77811584062749	0.471749037683894	5.88896980959827	3.88610423261593e-09	8.83238914713229e-08
MCEE	176.898038705771	3.18595810751805	0.541087722551551	5.8880620918441	3.90750322417091e-09	8.87053978681916e-08
MRPL42	2417.36150573268	1.93146460086394	0.328069541227035	5.88736337314321	3.92405324748326e-09	8.897605641817e-08
MYDGF	2638.74001547284	2.43532350898141	0.413746635811262	5.88602612854193	3.95591800682206e-09	8.95810620576194e-08
UQCR10	2345.06079820749	3.7605049622762	0.638905649293162	5.88585335946951	3.96005319060623e-09	8.95810620576194e-08
TRGC2	75.8601882534937	10.7709477334395	1.83017237812788	5.88520942735312	3.97550263755182e-09	8.9824870405225e-08
RNF187	193.460551586959	-2.64677390329711	0.450099548994006	-5.88041891890977	4.09229432218143e-09	9.2355205665381e-08
IFT57	1485.74259463128	2.98331319551966	0.507475590432755	5.87873239967188	4.13420079420376e-09	9.31915742918522e-08
GPX7	855.408800096619	3.39046068186552	0.576763863872573	5.87842077882777	4.14198950373323e-09	9.32578151964667e-08
DMAC2	1611.12943197475	3.15418937245497	0.536611193264681	5.87797908810891	4.15305367589975e-09	9.33898651022568e-08
AC090616.2	40.8706970682758	17.79562619441	3.02760023409288	5.87779918696628	4.15756836527625e-09	9.33898651022568e-08
CHGB	163.344733798747	5.46733148222352	0.930306772942424	5.87691247794654	4.17989055842752e-09	9.37817218873331e-08
CNFN	53.2940219290746	9.64523550229713	1.64130422053447	5.87656778166102	4.18859946104838e-09	9.3867587921956e-08
CLIP2	1011.53210630172	-3.20835400462655	0.546029727284688	-5.87578632500677	4.20840875781e-09	9.42017271189415e-08
TMEM117	84.1703267265604	5.6713703128678	0.965381730205435	5.8747437779467	4.23497850128284e-09	9.46862402589144e-08
COMMD4	1194.42039727836	2.58440265847154	0.440248904444889	5.87032161211219	4.34950557266317e-09	9.7133906098917e-08
SLC12A2	958.960173982421	-1.97535082977145	0.33706813935615	-5.86039022716495	4.61780715645463e-09	1.03006027847227e-07
MLXIP	859.935208327772	-1.93526354067323	0.330557049950316	-5.85455231090702	4.78296652536296e-09	1.06566489397079e-07
MRPS18C	876.076396753473	2.5788135937314	0.44050895171523	5.85416841971124	4.79402625924249e-09	1.0668927883416e-07
COX16	843.550769151934	2.88782333835025	0.493498570698672	5.85173597212613	4.86468458635694e-09	1.08136595637539e-07
MIB2	105.289029884067	-4.09482021427042	0.700091745194559	-5.84897656968153	4.94606746609916e-09	1.09818689651449e-07
BABAM1	1980.36042048267	2.14901701674479	0.36751130152068	5.84748552725492	4.99059242260298e-09	1.1063852179132e-07
SEC22B	1608.2175368903	2.33774737993148	0.399795678194075	5.84735530531837	4.99449952750496e-09	1.1063852179132e-07
PHYH	539.423712154643	2.21601620082708	0.379164025179308	5.84447904776598	5.08155992399515e-09	1.1243755376131e-07
NTPCR	1111.71582098428	2.64598048927135	0.452908601153492	5.8421952741291	5.1517366191188e-09	1.13845633577985e-07
BPHL	579.455956769028	2.6285398587487	0.449936508666455	5.84202394808837	5.15703904963723e-09	1.13845633577985e-07
GDF3	209.040307395595	9.9814728147224	1.70933213049285	5.8393992815454	5.23893763861998e-09	1.15520978113974e-07
ITLN2	212.863290938344	9.86735818833401	1.69037715520774	5.83737076541439	5.3030998783684e-09	1.16801837870868e-07
ELOF1	893.062166074413	3.21956078754937	0.551611849466345	5.83664181736511	5.32634281258394e-09	1.17179541876847e-07
FAM193A	818.750926252677	-1.94771449844549	0.3337423640519	-5.83598220734901	5.34746026078186e-09	1.17509675307787e-07
NDUFA13	3294.18868837593	3.71227255350695	0.636320887799698	5.83396305964972	5.41261094284046e-09	1.18805574439425e-07
ZZEF1	637.538334076922	-2.9975897321818	0.514543572926119	-5.82572573034978	5.68649396444194e-09	1.24674921263728e-07
SLITRK1	120.744024837463	11.5671884271135	1.9863974660536	5.82319934695357	5.77316243017288e-09	1.26430942149617e-07
HMGN2	15470.4645767193	2.73224089822656	0.469673666988832	5.81731761915349	5.97994503629587e-09	1.30670646675213e-07
RANGRF	820.592326147458	3.20932688630093	0.551699209986671	5.81716781210992	5.98530475192581e-09	1.30670646675213e-07
C6orf48	477.795982807378	3.01913081435062	0.51900815031273	5.81711638349308	5.98714581448212e-09	1.30670646675213e-07
ZNF428	156.329990816076	-3.55460842504458	0.611188173944331	-5.81589856705629	6.03090302265186e-09	1.31476420997222e-07
COPE	3733.59612284654	2.06318597522162	0.355122991740144	5.80977864911468	6.25554951001288e-09	1.36219372569114e-07
SPACA9	85.4885803709692	4.76701399007588	0.820741159993756	5.80818194875488	6.31548633739673e-09	1.3726447441548e-07
SLC30A9	2011.2714612182	2.17304872960387	0.374148409013967	5.80798602172527	6.32287939767432e-09	1.3726447441548e-07
MBD6	179.779685935827	-3.12535623466793	0.538118698607746	-5.80793093188184	6.32495965946094e-09	1.3726447441548e-07
POLE3	1996.26834071438	1.34806282570208	0.232577163927957	5.79619599334203	6.78359814069497e-09	1.47051888443385e-07
ADGRL4	803.880357380435	10.613077162638	1.83187550059586	5.79355810980924	6.8910626677886e-09	1.49213235333603e-07
GAMT	743.557200231693	3.10197640587958	0.535539135008118	5.79224972201623	6.94497744521099e-09	1.50211503168186e-07
A1BG	254.09844308045	4.00463920812553	0.691483886366143	5.79137025039085	6.98144817799752e-09	1.50830657939928e-07
SLC25A10	93.938832618758	9.54527541191243	1.64970794309381	5.78603955437806	7.20652517788535e-09	1.55518592727699e-07
ARMH1	236.98188579784	10.1760199116269	1.75881367578495	5.78572935367096	7.21983775728963e-09	1.55631211207584e-07
EHBP1L1	181.048645780564	-10.6656565167919	1.84416722248733	-5.78345411779226	7.31821548573742e-09	1.57575193012048e-07
CCDC115	831.422077197981	4.33206285435865	0.74986081669451	5.77715591735407	7.59738772992065e-09	1.63403323569255e-07
NPRL2	575.335209465894	3.06112182677453	0.52990833491081	5.77670065765196	7.61796397575069e-09	1.63662805950541e-07
PWWP3B	79.5188139245087	10.3681657548119	1.7950758150951	5.77589295539728	7.65460290004119e-09	1.64111183866457e-07
OLFML3	870.514003663999	9.26768190021717	1.60455325291668	5.77586433069194	7.65590451051655e-09	1.64111183866457e-07
PAFAH1B3	1133.50158121023	2.33833240183758	0.404996034289709	5.77371678697694	7.7541729028116e-09	1.66032557433476e-07
PCGF1	116.390998438739	3.88388487555141	0.673049029372519	5.77058238858519	7.89980295790977e-09	1.6896263768041e-07
HIST1H2BE	821.013903841778	-7.24223860951828	1.25543117222948	-5.76872613148278	7.98729834995499e-09	1.70475655470515e-07
PCDHGB6	225.073880352558	4.72996071533752	0.819934508502158	5.76870550792908	7.98827572180852e-09	1.70475655470515e-07
RPL15P3	83.9988447216688	6.93134476850019	1.20210924995979	5.76598571946106	8.11819337625019e-09	1.73056122215675e-07
RPS5	10257.0207494856	2.00215346743337	0.347329130162623	5.76442714867004	8.19356601857136e-09	1.74469421268095e-07
MS4A3	338.897550574389	12.2103663858495	2.11958587615126	5.76073209547002	8.3749880184341e-09	1.78135254002711e-07
FH	1738.53839896188	2.53668431408938	0.440380475619069	5.76021066902073	8.40090173756773e-09	1.78488992939174e-07
MBTPS2	618.607741418269	2.99072785053754	0.519424324911515	5.75777395686468	8.52303782153615e-09	1.80884074208054e-07
AC080038.1	595.75040177387	-3.6511520717376	0.634748977553642	-5.75211965808806	8.81313819947247e-09	1.86834643108552e-07
SLC35A1	551.491995398321	4.52110809760378	0.786036643142688	5.75177777912202	8.8309831235928e-09	1.8700676596965e-07
INTS12	751.029538723624	3.18604628659328	0.554068215541113	5.75027802936093	8.90968089054425e-09	1.88465725152239e-07
VPS35	3514.29786291526	1.66126184012145	0.288958576379776	5.74913491385032	8.97012211606538e-09	1.89535723129346e-07
LYL1	329.799432531772	-4.37999328972075	0.762311308054921	-5.74567534738077	9.15548230035562e-09	1.93239971099054e-07
MANBAL	868.095945486305	3.19836480448455	0.557213928426899	5.73992257069744	9.47198484438145e-09	1.99701013802376e-07
RHOG	1152.02025727644	2.67478269734594	0.466032811998554	5.73947290508428	9.4971675793129e-09	2.00012637694445e-07
TRIM59	741.236955857886	3.67884159328425	0.641079267908271	5.73851281338057	9.55115384728088e-09	2.00929525356145e-07
NDUFB11	2049.79051146276	2.95438590530163	0.514921140462239	5.73755022497136	9.60557992974418e-09	2.01853651244941e-07
ALMS1	560.847164499939	-2.24120902163132	0.391204723822074	-5.72899273744624	1.01028719514787e-08	2.12072076291521e-07
DPY30	1051.61692978374	2.98765832643738	0.521635570932106	5.72748196810804	1.01932268236775e-08	2.1373540388841e-07
HNRNPR	3216.81715009169	1.25843365662332	0.219725608139264	5.72729627320324	1.02043867707186e-08	2.13736327698668e-07
MAD2L1	1850.77795512951	3.53584416519623	0.617568314607142	5.72543001569876	1.03172071237928e-08	2.15864263956788e-07
DNAJA4	1841.85294360836	-5.97224045431892	1.04447390229969	-5.71794129194555	1.07822379394814e-08	2.25348772935161e-07
BICRA	157.384838351787	-4.62762073518795	0.80936616913472	-5.71758607125285	1.08047949945088e-08	2.25412082545968e-07
CYB5D2	451.421512060575	3.21483669017702	0.562277734695287	5.71752443998022	1.08087133403049e-08	2.25412082545968e-07
SDC1	257.923503753996	9.76287818591252	1.70818315676547	5.71535795048992	1.09473336792172e-08	2.28055614283845e-07
YLPM1	1917.75586407536	-1.68590138378578	0.295011179516931	-5.71470337682245	1.09895546131018e-08	2.28687398377404e-07
PMEL	514.522586098997	9.68703276470244	1.69537799850058	5.71378935745882	1.10487750258128e-08	2.29671185077111e-07
MXD3	150.505659508451	3.32761622087165	0.582441690406422	5.71321777901866	1.10859657674987e-08	2.2998659213834e-07
B9D2	186.806032551119	3.46889903999628	0.60718078715104	5.71312385603099	1.1092088656157e-08	2.2998659213834e-07
KMT5A	421.418821364229	-4.38692510719897	0.767883974568617	-5.71300515766521	1.10998313659444e-08	2.2998659213834e-07
C1orf56	609.334240601309	5.14404076214392	0.900654143093515	5.71144961869099	1.12017860967241e-08	2.31849239039624e-07
NRGN	82.5854255827968	-5.42208538557674	0.949375139036619	-5.71121484293218	1.12172528410768e-08	2.31919717879811e-07
UBE2V1	4403.55162140777	1.5524367002767	0.271893681347014	5.70971966904723	1.13162411546907e-08	2.33715021398918e-07
C14orf119	2049.71292031687	5.76816585248403	1.01042297751148	5.70866457004983	1.1386604553155e-08	2.34915914536549e-07
GABARAPL2	1390.85738669753	2.32243686553646	0.407024994068875	5.70588268381245	1.15741699821255e-08	2.38529625312228e-07
C16orf95	77.5721478302119	5.51384965999203	0.966445794376096	5.7052859995646	1.16147900167578e-08	2.39110473706872e-07
MTRNR2L4	649.406599305163	3.76257055668508	0.66007790636739	5.70019162948757	1.19672826064699e-08	2.46103647013052e-07
SNAPIN	820.201062331785	4.96733149842619	0.871714138653144	5.69834912406152	1.20973124271036e-08	2.48511883919176e-07
TMSB15B	378.81047041418	5.58325055332315	0.980109342231391	5.69655885598631	1.22249702049463e-08	2.50866304269698e-07
DRG2	871.326103028983	2.95280801396674	0.518466199119547	5.69527583279519	1.23172623102731e-08	2.52490745950887e-07
IAH1	427.862202988829	4.3772327784232	0.768833156155878	5.69334548513635	1.24573953904478e-08	2.55091372276391e-07
UFC1	1999.8308286337	2.42671640021927	0.426281730769149	5.69275252739707	1.25007511389895e-08	2.55706854149458e-07
CYP2J2	89.4313094025745	9.62040334831318	1.69212289795019	5.68540462395917	1.30503301500789e-08	2.66664982067711e-07
POMP	3993.38826089706	3.11621978022065	0.5482139249186	5.68431343783059	1.31339206798486e-08	2.6808813888761e-07
PMS2P6	73.375403882764	8.94852023751764	1.57536250521506	5.68029276302729	1.34464383608924e-08	2.74176157797708e-07
PKNOX2	1053.96688890698	-8.13201037244689	1.43211255252678	-5.67833188676338	1.3601461857507e-08	2.77043335377271e-07
EIF5A2	88.5842344400819	5.9172207448981	1.04249934342007	5.67599469701898	1.37885050029721e-08	2.80555951531372e-07
AC138811.2	183.468121280928	10.2810646514481	1.81191931209376	5.67412940677134	1.39395731487621e-08	2.83329928651582e-07
KDM4B	284.348729328355	-3.31187659194777	0.583805292643405	-5.6729129277879	1.40389595997532e-08	2.85048696076088e-07
EEF1AKMT1	179.912066406664	6.16054554386887	1.08610132056993	5.67216467487227	1.41004335031454e-08	2.85853933323185e-07
NECAB1	124.942413775742	10.3532222714809	1.8253112340657	5.67203120117776	1.41114266947127e-08	2.85853933323185e-07
PIK3R2	178.165485665623	-4.78975427791991	0.844472625736183	-5.67188814882467	1.41232180495645e-08	2.85853933323185e-07
HIST1H2BM	390.873515147188	-10.6102829526871	1.87102324326601	-5.67084507949032	1.42094847711597e-08	2.87297553291124e-07
ARL6IP5	2755.91246270784	2.6557095417462	0.468357633390101	5.67025997318214	1.42580996788692e-08	2.87977668724051e-07
AP003419.1	139.921098484223	9.46639375008595	1.66972215847746	5.66944248899344	1.43262928986247e-08	2.89051374454099e-07
NAP1L1	8365.71567564602	-2.2428520384356	0.395729087988094	-5.66764513025406	1.44773416187005e-08	2.91792793128274e-07
CYSTM1	516.849730287256	3.49423357248878	0.61657284712268	5.66718691683407	1.45160963305183e-08	2.92267539521681e-07
RASL11B	477.823548018163	9.74094516674172	1.71952097773271	5.66491790032462	1.47094948040479e-08	2.95851638171791e-07
PSMD10	2288.50057618836	3.49994198298767	0.618088157086333	5.66252878794247	1.49158342739726e-08	2.99688256447174e-07
SMDT1	130.47057860432	8.34741548249014	1.474342423731	5.661788840998	1.498030925005e-08	3.00669505490566e-07
TECR	2746.27909620234	2.55413417236338	0.451262334071616	5.65997642506107	1.51393790927522e-08	3.03545340141229e-07
PEX11B	489.573967395772	3.70602181306681	0.654894540708909	5.65895969915266	1.52293308970082e-08	3.05030806757994e-07
TLNRD1	492.28559174507	-2.855196067364	0.504688309956404	-5.65734535759434	1.53732224633851e-08	3.0759242614565e-07
GPR176	224.647212838084	7.82026730401296	1.38236509876136	5.65716489154722	1.53893898191119e-08	3.07595828941668e-07
HIST1H3F	174.287524242547	-7.33239481949035	1.29618418038959	-5.65690812341688	1.54124212934068e-08	3.07736278950807e-07
VTA1	2452.89733779892	3.60777354461449	0.63784637615887	5.65617941790406	1.54779668791664e-08	3.08724426506858e-07
PNRC1	1228.80691222018	-3.80002100011338	0.671858622535509	-5.6559830783634	1.54956734751231e-08	3.08757315626599e-07
SRD5A1	452.075664041478	2.54845796695327	0.451176311176266	5.64847467348001	1.61877694172146e-08	3.22213696018844e-07
MSI2	1136.37693818371	-3.06356365844849	0.542394190466388	-5.64822358405835	1.6211425126271e-08	3.22350860732098e-07
BOD1L1	2003.89217203301	-2.27059005593642	0.402462179237591	-5.64174765499144	1.68332690774384e-08	3.3436993576548e-07
HMGA2	3080.06240542555	-3.90769137141217	0.69288262613308	-5.63975949753665	1.70287841382069e-08	3.37904500938538e-07
TRPS1	1732.85290239002	-3.81027130156369	0.675638083033213	-5.63951529265171	1.70529507468722e-08	3.38035192743154e-07
RUSC1	586.208086084757	2.60871553765779	0.462686900050552	5.63818758943202	1.71849246904775e-08	3.40300444849125e-07
KIAA0040	169.435427270085	9.40177839022379	1.6677628822017	5.63735917770998	1.72677709009304e-08	3.41589196381779e-07
FBXO16	53.9978605764484	9.18301036324301	1.62932553512678	5.6360807986284	1.7396378178396e-08	3.43779609058785e-07
DOLK	637.900616723007	3.4777333014033	0.617092073124005	5.63567975164129	1.74369155688355e-08	3.43909480441233e-07
EDARADD	264.545452679441	10.711906106091	1.90073611418199	5.63566190286281	1.74387218343146e-08	3.43909480441233e-07
HIST1H2BI	381.018694558236	-11.6473354426589	2.06703042403994	-5.63481567914929	1.75245670424087e-08	3.45248335134665e-07
DCPS	747.876854546354	3.04231933573397	0.540344179288878	5.63033609381677	1.79858792706293e-08	3.53257910478925e-07
HIST1H1C	1431.42417727772	-3.25148967440373	0.577504765657779	-5.63023868850722	1.79960400168446e-08	3.53257910478925e-07
PPIB	9291.25820075339	1.85459775172717	0.329403659033935	5.63016742790983	1.80034770315341e-08	3.53257910478925e-07
MRPL32	1224.00109542948	2.69820440286667	0.479241455141621	5.6301565190543	1.80046157826787e-08	3.53257910478925e-07
NINJ2	254.579664286797	4.37061031590464	0.776501453919761	5.62859257228934	1.81685985472273e-08	3.56111939720781e-07
TMEM47	104.427955617436	9.13418270921598	1.62324533157308	5.62711164575724	1.83252127593576e-08	3.58815876717849e-07
HTR7	80.1450378850924	10.3680059311252	1.84294375938671	5.62578531130836	1.84665903946168e-08	3.61216276813521e-07
ORMDL1	1491.0371290572	3.93508789041673	0.699840098663213	5.62283855688359	1.87844937971923e-08	3.67061226354079e-07
ARL4A	650.175362705613	1.96749953762834	0.34998720565361	5.62163275070008	1.89161057498588e-08	3.69168945150756e-07
NDUFA8	1306.70524016646	3.11594066808619	0.554289994783386	5.62149903013113	1.89307561846601e-08	3.69168945150756e-07
PCDH18	602.911698453628	6.95494798492479	1.23726255443657	5.62123856410733	1.89593244969317e-08	3.69351460412363e-07
GAS2L3	307.280863353383	4.57418160159401	0.814042427376711	5.61909483801049	1.91960470868458e-08	3.73584608690153e-07
ALDOA	19015.4672117117	2.24519981189418	0.399631247078354	5.61817882937962	1.92980708875765e-08	3.75190401442185e-07
SLC39A1	3761.9871841831	2.45922560860854	0.438131305908699	5.61298764877809	1.98862799070001e-08	3.86235747527068e-07
UQCRH	3101.92198067636	1.92380287174815	0.342863909403636	5.6109809722882	2.01182887566034e-08	3.90347584472221e-07
MT-CO2	40695.8530168969	2.4207456159092	0.431449043100681	5.61073353764353	2.0147078125989e-08	3.90512115127537e-07
SNRPD2	5133.18747428446	3.31608564615369	0.591274659562019	5.60836760467639	2.04243851323069e-08	3.95488496801609e-07
TMEM14B	1340.25598442428	2.89897108418516	0.516941124009011	5.60793279842566	2.04757495481972e-08	3.96084217618446e-07
TST	250.485483210728	3.20353460684506	0.571309863331733	5.60735042829975	2.05447424484472e-08	3.97019404822858e-07
SLC4A11	118.65185710306	11.0303800672205	1.96745160517507	5.60643018522376	2.06542231915215e-08	3.98734340890135e-07
POLR2G	2137.5114801452	2.28720336711208	0.408075823662197	5.6048489875877	2.08436613488458e-08	4.01987884067811e-07
HLA-DRB5	797.659614087108	29.9684740349844	5.34776872657798	5.60392110564607	2.09556120859728e-08	4.03741993175437e-07
NDUFS2	3294.99548109966	2.16128548338219	0.385758126022333	5.60269593195054	2.11043262101359e-08	4.06200184553047e-07
MYT1L	37.945836784138	5.24075973478127	0.935516799505989	5.60199425338884	2.1189958289328e-08	4.07440517987199e-07
GTF2IP1	1426.97667867261	-2.58424979701135	0.461482918922667	-5.59988179637134	2.14498015187243e-08	4.11750402782152e-07
NLGN2	69.3852188900669	-3.86543726775288	0.690278328221333	-5.59982417195844	2.14569327848823e-08	4.11750402782152e-07
TM9SF2	4409.25849443346	2.27862320434338	0.407139318010444	5.596667046254	2.18511776342796e-08	4.18897750301025e-07
MYH9	18984.9030203096	-2.99271296334181	0.53489833957644	-5.59491914989228	2.20724603477991e-08	4.22718393991515e-07
CISD1	578.055833326868	3.69398351080606	0.66044610931223	5.59316416392076	2.22968284924657e-08	4.26490471944242e-07
SLC25A5	10160.1534397503	3.9144680047741	0.6998829672402	5.59303224681942	2.23137827530636e-08	4.26490471944242e-07
DNAJC21	610.247722273759	-3.30861627136298	0.59166692773206	-5.59202503348524	2.24436450858981e-08	4.28546581640167e-07
MARK4	321.713021145484	-3.33798191601359	0.59706398195863	-5.59066032598978	2.26207709308296e-08	4.31500182001976e-07
SLC25A6	12788.5689504418	2.17516718972297	0.389103947908293	5.59019563131144	2.26813929130057e-08	4.32227772974503e-07
SAMM50	1596.03285995454	2.42133840751726	0.433155945845588	5.58999231279263	2.27079665001179e-08	4.32305722637888e-07
GNPAT	1705.00378479993	3.59666009494211	0.644531257955462	5.58027256327519	2.40141972889062e-08	4.56721053878425e-07
TAF9	1943.78272756132	4.03953798361908	0.724298494482796	5.57717296720825	2.44458772568819e-08	4.64471667880756e-07
TP53RK	880.461650108573	4.96374368498091	0.890183385409576	5.57609113620681	2.45983092285834e-08	4.66906505278581e-07
GLYATL1	75.7493000133532	9.48885414237082	1.70266254544753	5.57295053429202	2.50460704253086e-08	4.74936727946581e-07
GALNT13	96.4565145751467	7.19856019498598	1.29197844923871	5.57173395518145	2.52216373317798e-08	4.77794721788633e-07
RPLP1	24936.043687119	1.39044351454038	0.249752329567902	5.56728947011622	2.58732386173886e-08	4.89656133991287e-07
GKAP1	48.956527798637	-3.94551249582412	0.70893859929626	-5.56537970952732	2.61582179173779e-08	4.94562649080966e-07
BOLA2B	533.311863778335	2.89271690720045	0.520058600753058	5.56229029384712	2.66256894281063e-08	5.02906440396492e-07
MAGED2	12132.4498404735	2.24827059787457	0.404251585853867	5.56156283994714	2.67369368700372e-08	5.04512092381821e-07
GMPR	496.58701008598	4.58985372965495	0.82536885742469	5.56097275583693	2.68275079508713e-08	5.05724826352307e-07
PARK7	5234.59743383721	2.18278730950275	0.392546029468407	5.56058944847493	2.68865006288728e-08	5.06340483929447e-07
C1D	335.552659519834	2.42716512260534	0.436732555665792	5.55755482644331	2.73580063914554e-08	5.14715995004799e-07
ANAPC13	1718.68591115905	2.50302405297289	0.450432315384826	5.55693711903072	2.74549610258645e-08	5.16035181432379e-07
CBR4	578.471669651666	2.63075406437022	0.473458717655414	5.55645923555451	2.75301977227189e-08	5.1694398614496e-07
AC107032.1	51.2552947070623	5.52951792330818	0.996282352748946	5.55015142850931	2.85422261878072e-08	5.35246375054465e-07
AIMP2	1650.08939233324	3.13006834069032	0.563972308081855	5.55003906368399	2.85605773250406e-08	5.35246375054465e-07
TFG	3029.1855316162	2.65373668412458	0.478180301186793	5.54965705935249	2.86230509571269e-08	5.35593581239191e-07
MRPS28	691.972938759157	2.78426746603607	0.501707308534149	5.5495852236455	2.86348138919226e-08	5.35593581239191e-07
RNLS	184.524462848572	5.53534147593568	0.99749793184114	5.54922601766078	2.86937034617222e-08	5.36173498699703e-07
ULK4P1	48.1700687751665	9.95973944640117	1.7960542888266	5.54534431857739	2.93376268607688e-08	5.47673678911517e-07
PABPC4	2208.22282671553	-2.32939313362732	0.420097141273138	-5.54489165664853	2.94136241950159e-08	5.48559811854283e-07
SLC35G1	243.085715281029	2.89025325982832	0.521359030819734	5.54369079458348	2.96161633772649e-08	5.51801927730668e-07
HIST1H2BH	545.644485600513	-5.99739238328545	1.08193613786105	-5.54320368218966	2.96987056650675e-08	5.52804174760811e-07
SHLD1	156.319892959056	3.94810087087819	0.712270946519752	5.54297615278165	2.97373374680541e-08	5.52987935044239e-07
LYPD6B	183.369853697264	9.73252928239508	1.75623845894465	5.54169010069596	2.99566121973846e-08	5.56527284378078e-07
EIF4E3	124.466706118285	-4.20180420138088	0.758322853918734	-5.54091727509925	3.00891343827608e-08	5.58449687173479e-07
DNAJB2	113.818487774404	-4.31110569685055	0.778668925018797	-5.53650666969467	3.0856409433359e-08	5.71770338906669e-07
PBX1	1069.09349513233	-2.39552796583297	0.432682999885223	-5.53645039548221	3.08663205629874e-08	5.71770338906669e-07
PSMB10	1222.32370411391	2.68356692002127	0.48507802308253	5.53223768615196	3.16171063690817e-08	5.85114264932342e-07
UBXN10	48.6423183765223	10.1136423152844	1.82894627341873	5.5297645766158	3.20660833182843e-08	5.92440820926069e-07
CHCHD2	4603.00103394434	2.49723021411467	0.451601741955092	5.52971785118358	3.20746252644081e-08	5.92440820926069e-07
MAPKAPK2	657.372703477303	-3.84869734201098	0.696131261507557	-5.52869488101449	3.22621901009634e-08	5.95333388926415e-07
PLPP6	292.173022749543	5.48419973687611	0.992474470105593	5.52578419099549	3.28017137638559e-08	6.04708870806731e-07
MRPL15	1944.11949985005	2.51247253099132	0.454840261688141	5.52385692872981	3.31637551113266e-08	6.10797589349223e-07
TMSB10	17839.1735056372	2.25155833383062	0.407738169186982	5.5220690727095	3.3503072326544e-08	6.1645653080841e-07
TMEM242	593.857625764679	2.39409637152376	0.433567311900036	5.52185625118286	3.3543687322316e-08	6.16613785691675e-07
TLK2	879.142543799469	-3.28881090558759	0.595960520373236	-5.51850465451619	3.41896417862331e-08	6.27887709900372e-07
SBNO2	190.244868244302	-5.97439188612973	1.08284431228164	-5.51731381729401	3.44220444912085e-08	6.31552549119235e-07
PLAU	1001.45316036568	4.13328155330401	0.749375425788015	5.51563530250222	3.47522256613434e-08	6.37002664457875e-07
AFDN	1562.24259672618	-3.20119582607309	0.580483780085519	-5.51470331453789	3.49368815293652e-08	6.39777483853938e-07
RCE1	505.945870132483	3.73257184206294	0.67708588181032	5.51270074053705	3.53368788010653e-08	6.46486684668776e-07
CSPG5	12.4198623446808	-19.635300000185	3.56221591142952	-5.51210271594832	3.5457188002546e-08	6.48071113035127e-07
PYM1	1029.30122601057	2.36981441754577	0.430045835439805	5.51060892177266	3.57594442153161e-08	6.52974922480624e-07
B3GALT1	107.443038073873	9.26029230472295	1.68068733252626	5.50982453756209	3.59191566186866e-08	6.55269016569361e-07
TNFSF4	331.88465542795	8.77414162226035	1.5925459689992	5.50950603188821	3.59842064650938e-08	6.55833480484194e-07
MAOA	194.242444421307	10.3000459769277	1.86963399254605	5.50912425533147	3.60623289735073e-08	6.56634906725945e-07
DIAPH1	1609.07032125875	-2.15458366346722	0.391178379965293	-5.5079313525926	3.63074927723683e-08	6.60175387704363e-07
HIST1H3B	662.439612540382	-6.3224658380773	1.14790205669002	-5.50784433325973	3.63254399933023e-08	6.60175387704363e-07
FHIT	213.99443761097	3.4743391132521	0.630935450726712	5.50664748549214	3.65731574283771e-08	6.64049736574915e-07
AP000944.2	296.17695159113	11.0653573196339	2.00987091296119	5.50550647221967	3.68108435363701e-08	6.67734810865401e-07
GPN2	635.777113077565	3.03514675659923	0.551601190198825	5.50242967297661	3.74592667669559e-08	6.7885653288881e-07
TAF1	1529.9437761676	-3.78373201337301	0.687898185505401	-5.50042447138175	3.78878024778333e-08	6.85976145050638e-07
MFSD12	180.356107496262	-2.64475654076436	0.480924380091583	-5.49931891633507	3.81261021868301e-08	6.89641291484825e-07
PMS2P4	67.4212148842694	3.87698497082315	0.705311819910269	5.49683822300949	3.86661113388432e-08	6.98751869194809e-07
HNRNPAB	1237.55145716685	-2.1830445033637	0.397227625162305	-5.49570162063053	3.89160031259858e-08	7.0260742545207e-07
NLGN1	120.492301478494	5.54773310709248	1.01075417030149	5.48870662135155	4.04887459471378e-08	7.30316704569948e-07
RPS13	8458.41507648783	2.14053795699098	0.390158961832733	5.4863226694474	4.10386987497257e-08	7.3954273623217e-07
STX16	1465.96216618967	-2.72964006994283	0.497810094505659	-5.48329593969654	4.17473771152906e-08	7.5160914529289e-07
TMEM39B	643.807478187045	2.80497409572995	0.51175242207006	5.48111542761969	4.22652606643272e-08	7.60221171238244e-07
SESN3	1164.32182383834	-3.14040087470895	0.573045410136174	-5.48019549438968	4.2485613305932e-08	7.63470441725665e-07
KCNJ8	90.0734786698359	10.1838288022487	1.85912050160095	5.47776692983539	4.30726952562184e-08	7.73297651154592e-07
LPAR6	906.392034142986	3.3725695269433	0.61580103494434	5.47671948496828	4.33283257382325e-08	7.77161424715238e-07
ZFP42	788.295882234743	4.47542369835885	0.817396708167329	5.4752161999687	4.36977767017e-08	7.83057642516578e-07
NLGN4X	466.310172935595	5.21643761184401	0.953236161096298	5.47234549499748	4.44117914943921e-08	7.95111663737589e-07
ATP8B3	84.2717045506644	4.82157365600488	0.881144451584405	5.47194463669958	4.45123904203539e-08	7.96171388839594e-07
ALX1	139.298778940278	10.6595232855168	1.94832003301756	5.47113569889612	4.47160736770101e-08	7.98298249510794e-07
MYL12B	5824.56945777614	1.68992386942821	0.308885125534549	5.47104321227404	4.47394184547576e-08	7.98298249510794e-07
COA3	1256.71842498008	4.4875233400533	0.820241504943329	5.47097813632747	4.47558515171956e-08	7.98298249510794e-07
PSMC4	1644.51422924385	2.12829558620828	0.38928989438647	5.46712261709883	4.5739965834868e-08	8.15095517213014e-07
EXOSC5	870.746820628853	3.48501394742187	0.637709602649553	5.46489175157839	4.63189370946919e-08	8.24648631904385e-07
RPL22	5256.75339447949	-2.18607783227477	0.400131524556894	-5.46339815313385	4.67105310239906e-08	8.30851147575663e-07
DLL3	442.082801792838	10.1310135777089	1.85517901059995	5.4609358556901	4.73631166844526e-08	8.41680228843488e-07
SEC61B	1939.95862475657	2.61935190783923	0.479699890296501	5.46039713751074	4.75070676660571e-08	8.43458815404381e-07
NKD1	611.515969150414	-5.6242372233109	1.03036605502937	-5.45848458017242	4.80215560080335e-08	8.51806714873125e-07
CNP	1458.88853866369	1.86398959305297	0.341736254981038	5.45446836817591	4.91195775426609e-08	8.70480402756022e-07
HLA-DMB	60.6902619505489	-28.6800082850848	5.25947706919265	-5.45301517770231	4.9522840486932e-08	8.76818763243765e-07
TMEM125	90.3155345406494	8.83633354498966	1.6206752511573	5.45225426172193	4.97352742316218e-08	8.79769873896619e-07
TRUB2	1788.8359242266	3.70509821835902	0.679616453982516	5.45174884546621	4.98768650588019e-08	8.8146356741787e-07
TLN1	4381.27002347473	-2.42582625608599	0.445003723147847	-5.45124934894093	5.00171813282358e-08	8.83131646078345e-07
ARMCX5	403.2306180538	2.97742272934183	0.546706954023467	5.44610363455159	5.14851466551173e-08	9.08216880628069e-07
GBE1	880.358166559631	1.9390645612056	0.356075873421431	5.44564994694442	5.16165591658213e-08	9.09700457965546e-07
JKAMP	1035.91277483737	3.98167828741187	0.731258164984453	5.44496933924358	5.18143098923305e-08	9.12349405320266e-07
FARSA	3554.99021316556	2.55354725460653	0.469120263570061	5.44326786307148	5.23118919474468e-08	9.2026812293276e-07
C14orf132	380.757381530674	4.08236088712969	0.750030282628763	5.44292808127896	5.24118114812938e-08	9.2118309978274e-07
CNBD2	62.6876522268783	8.99228959991678	1.65498949662072	5.43344209632623	5.52772266393616e-08	9.70658003490086e-07
C11orf71	234.488269109041	4.54084519402395	0.835957057937704	5.43191202335939	5.57534098481006e-08	9.78126427517589e-07
FZD6	896.569114143709	2.73570433010892	0.503714047188991	5.4310661880003	5.6018351026231e-08	9.81878626738714e-07
RABEPK	942.945970297971	2.57883047101165	0.474876981499975	5.43052321227701	5.61890699747204e-08	9.83973986770423e-07
RANBP6	880.937632821801	2.39546376881714	0.441132006847883	5.43026516242602	5.62703809948644e-08	9.84501260936536e-07
MGMT	433.217962724745	3.1133826140111	0.573435953270794	5.42934672347073	5.65607055226172e-08	9.8868113253535e-07
UPF2	1602.1281177393	-2.55022083366753	0.470103023528776	-5.4248126602645	5.8015355169246e-08	1.01318732896845e-06
MAD2L2	1274.61675050413	2.8867782032605	0.532218151709555	5.42405063410144	5.8263365756402e-08	1.01659527837032e-06
CLYBL	146.70875629584	3.91890597749562	0.722752425491349	5.42219692286944	5.88709753102882e-08	1.02626574185514e-06
TMEM8A	506.247260936254	-2.75548771692612	0.508423461191753	-5.41967066285103	5.97089269543976e-08	1.03903206483433e-06
ZFP91-CNTF	222.887673403652	-31.5991484541099	5.83046337304525	-5.4196633153028	5.97113808842282e-08	1.03903206483433e-06
HEXA	2616.36306545131	2.50073218150463	0.46158545466311	5.41770143803556	6.03701159884933e-08	1.04892432774363e-06
KMT2D	1823.80035164081	-3.61824433762124	0.667862872924438	-5.41764557412462	6.03889760147803e-08	1.04892432774363e-06
AL589743.1	48.8063320313246	6.86658781115018	1.26750678312715	5.41739728935347	6.04728676915717e-08	1.04943348373063e-06
COX4I1	7373.75331149799	2.03295688565996	0.375505262372312	5.41392382310821	6.16584058691771e-08	1.06904222547569e-06
VRK2	717.892666634633	2.60261427282705	0.480848807162558	5.41254180952393	6.21363402907057e-08	1.07635815415287e-06
PSMG2	870.150849545029	2.34867444618062	0.43411819520921	5.41021885767481	6.29477726344579e-08	1.08943273826765e-06
BAZ2A	2821.15309700498	-3.41263247890674	0.630874058351781	-5.40937201923085	6.32461284076834e-08	1.09361201171127e-06
BAG3	2781.43817288505	-5.23547309390592	0.967962179809417	-5.4087579071909	6.3463347209368e-08	1.09638206661431e-06
FAM13C	145.726452558297	10.3890219212362	1.92214154772468	5.40492032625491	6.48372069626616e-08	1.11904267967949e-06
ABHD6	65.8554306197476	9.44856285337383	1.74818947804955	5.40477046224734	6.48914389350234e-08	1.11904267967949e-06
MKRN1	1147.9089235372	-2.24073926913167	0.414605080306647	-5.40451474322115	6.49840786315801e-08	1.11963607878855e-06
RPS3AP5	46.8207585383184	4.34104696209303	0.803474024713941	5.40284667402728	6.55915238158509e-08	1.12909025956238e-06
CD59	4351.6211481459	4.01802179561033	0.74375044589491	5.40237900735063	6.57628145858496e-08	1.13102629593624e-06
BRD7	1387.77772153499	-2.70732939905872	0.501424009010766	-5.39928154696834	6.69083007781976e-08	1.14969866609757e-06
BOLA2	117.20685161646	3.57400877141283	0.662069310666588	5.39823960094816	6.72979543348249e-08	1.1553616660268e-06
ASAP1	1315.13116540208	-2.65783141807826	0.492399486426638	-5.39771362753899	6.74954851156103e-08	1.15771916842369e-06
CAPN15	191.866616758036	-3.13749147121344	0.581461425170579	-5.39587208264593	6.81915178791387e-08	1.16861542404642e-06
CA11	67.7350473910536	5.63321295790453	1.04403644932121	5.39560947471425	6.82913382397405e-08	1.16928392847171e-06
CDH8	100.072444667167	5.63063216819122	1.04437754109243	5.39137615148399	6.99201408270845e-08	1.19610717777863e-06
CHD1	2584.3598363242	-2.71247495601091	0.503334695146045	-5.38900851097473	7.08474511283796e-08	1.2106175931185e-06
ISCA2	894.385552181374	4.56747226545822	0.847572042570822	5.38888971798119	7.08942900900473e-08	1.2106175931185e-06
METTL2B	479.918828180516	2.17808922641748	0.404256842148551	5.38788463008155	7.12917891207922e-08	1.21632521846903e-06
PARD3	460.91584086931	-2.60923897285904	0.484324056227058	-5.38738255783807	7.14911597695637e-08	1.21864540784501e-06
NPY5R	85.0272039922913	9.30052357041396	1.72696488950586	5.38547345515236	7.22541984593985e-08	1.23000886494999e-06
ATP2A2	1816.79719493813	-2.40059199514228	0.445759689297039	-5.38539498474616	7.22857300495883e-08	1.23000886494999e-06
DLG3	115.208154855167	-4.35820032836895	0.8093013825143	-5.38513886486774	7.23887389056874e-08	1.2306725655867e-06
CLEC4E	59.9426497889948	8.80934724878207	1.63593659601076	5.3848952766652	7.2486839551855e-08	1.2312517234126e-06
NAXE	1752.83827737885	3.02011059608163	0.561042593833598	5.3830326418628	7.32412500284354e-08	1.24296801019131e-06
TIMM17B	934.950099731351	2.76543169771858	0.513759597466933	5.38273486539893	7.33625593475373e-08	1.24392882816089e-06
SLC38A9	472.66597003979	4.01271028627081	0.745916144340987	5.37957291407872	7.46627509010201e-08	1.2648593606386e-06
NHS	83.4155708965663	10.1147116064577	1.88093517462501	5.3774908050588	7.5531069223854e-08	1.27844313295446e-06
CCT8	7605.14942437448	1.54566972564273	0.287540052681762	5.37549364419646	7.63731461781003e-08	1.29155923897319e-06
REEP4	729.02970975101	4.1895396455464	0.780075237582253	5.3706866257303	7.8437411258782e-08	1.32530276246385e-06
RNF170	431.881632167617	4.56000036486029	0.849373368614435	5.3686641627332	7.93219695216893e-08	1.33907184369012e-06
L3MBTL3	270.854842738894	-3.27600474362934	0.610418355928834	-5.36681885760865	8.0137467231201e-08	1.35165194729959e-06
NUDT15	962.473193312307	3.28812132485657	0.612789635806478	5.36582398383606	8.05804954307279e-08	1.35793318680284e-06
RNF38	672.555991931619	-2.90498417178614	0.541644973395543	-5.36326249568043	8.17320963917118e-08	1.3761337560594e-06
PGRMC1	3248.99773934551	2.44685222669006	0.45638831783563	5.3613384284111	8.26075892178774e-08	1.38916914639914e-06
SPTLC3	270.180671541437	3.3586314468681	0.626464950312052	5.36124398531013	8.26507958956008e-08	1.38916914639914e-06
RFK	634.263246919241	2.38866436694809	0.445677664855723	5.35962323290615	8.33956912684278e-08	1.40046493599068e-06
SLC31A1	1116.79237437154	3.50117053154334	0.65334817445033	5.35881275629019	8.37706191518509e-08	1.40553356461762e-06
SDHD	2021.42461054734	2.65258470457638	0.49507730105149	5.35792026607276	8.41853749229912e-08	1.41126101919727e-06
WBP1	424.535702738977	2.38577571297839	0.445295438781858	5.35773669612444	8.4270929287185e-08	1.41146465882752e-06
LRRK1	3231.15695241298	-2.50725205153315	0.468492212022702	-5.35174755778364	8.71088637726563e-08	1.45772779166287e-06
LRRC29	45.5964775797855	5.79303142965439	1.08260428595559	5.35101468265573	8.74624244813818e-08	1.4623717373287e-06
PMVK	829.951833963508	2.93727208075415	0.548969869097047	5.35051602301127	8.77037865942563e-08	1.4651332829143e-06
SIGLEC17P	148.7715977672	12.4500097663817	2.32882962338134	5.34603718596852	8.99007461459911e-08	1.50053085667979e-06
EPS8	371.135470866713	3.82668698595597	0.715878563725486	5.34544150343265	9.01969248226336e-08	1.50416866477849e-06
RPL10	20936.2318281504	1.97154840180671	0.368968227490513	5.34340968927305	9.12142843148489e-08	1.51981651542973e-06
VPS29	1793.04099906779	3.33358470334825	0.624013664276044	5.3421661963376	9.18423903896744e-08	1.52895712763001e-06
ME1	592.281313867343	4.92313988723687	0.92183451156007	5.3405896888208	9.26447285301566e-08	1.54097996555177e-06
GLRB	81.5033303579052	4.16386927368832	0.779971349499819	5.33849003089477	9.37238591554023e-08	1.55758199121873e-06
GOLGA8A	1255.36409616799	-2.61274966308457	0.489718745490611	-5.33520451717049	9.54369258918031e-08	1.58468152940206e-06
SEC22A	432.443642419503	3.64767979418573	0.683923631364088	5.33346067734262	9.63584374441044e-08	1.59860227366285e-06
ZBTB44	688.709469680611	-2.73894137101105	0.513555557364459	-5.33329127050471	9.64484161233862e-08	1.59871564243144e-06
PAAF1	817.757104972928	2.90449699581417	0.544685686670915	5.33242761264074	9.69084047874935e-08	1.60495676766057e-06
C5orf15	978.986917713701	2.1724442760069	0.407426582969827	5.33211225485449	9.70768946895309e-08	1.60590682364662e-06
ZFAND3	355.708385938288	-2.60463397169069	0.488490285154168	-5.3320077202122	9.71328081912324e-08	1.60590682364662e-06
PEX16	398.780736831171	2.61137043724578	0.490025573002459	5.32904930092838	9.87281965659171e-08	1.63088124017994e-06
ORC3	1179.77918079623	2.25616909767181	0.423761998561878	5.32414210176604	1.01430593494611e-07	1.67408364954023e-06
ELOVL4	217.295499141507	9.17278295153861	1.72349204646947	5.32220788040702	1.02515324810041e-07	1.69053573365993e-06
EMC7	1432.84789064375	2.64305690169964	0.49690383076319	5.31905116859372	1.04309799264414e-07	1.71865365917408e-06
PLXNA3	267.001871043095	-5.16879643501461	0.971842692450753	-5.31855255502323	1.04596008819707e-07	1.72189388491894e-06
PEF1	2012.02329445664	2.78319068050421	0.523361763153591	5.31790985977596	1.04966044244823e-07	1.72650735563683e-06
TMEM41B	556.310141799614	2.14798540160651	0.404111652361004	5.31532656645014	1.06466212456238e-07	1.74968575479363e-06
SFXN2	695.085239910786	3.17747251500884	0.597918192480495	5.31422618506878	1.07111508198487e-07	1.75878742924041e-06
SCAND1	1653.42464025553	3.00189623914454	0.565062492450961	5.31250309346105	1.08129590542601e-07	1.7739895622467e-06
AMHR2	116.571607370023	9.68311320956645	1.82413559697543	5.30832972374526	1.10634372088013e-07	1.81353598167802e-06
PPA1	2239.22397972162	2.12448680950273	0.400265716614381	5.30769116943752	1.11022540362794e-07	1.8183487275092e-06
MMGT1	543.644270635702	2.33558128461561	0.440354910891935	5.30386110577242	1.13378591605373e-07	1.85535622075584e-06
OSCP1	61.2688437307849	8.47881778920714	1.59908378972868	5.30229738033037	1.14354358379377e-07	1.86973265554309e-06
IRX3	62.8962121166507	10.3658329477037	1.95562212156727	5.30052960302795	1.15467240578559e-07	1.88632464047964e-06
AC083899.1	71.1307534318086	8.72498933559442	1.64657383103784	5.29887525911609	1.16518200405572e-07	1.90187772274902e-06
UGT3A2	233.58975168002	10.0276570075783	1.89256761735273	5.29844055009495	1.16795891274815e-07	1.90479338204593e-06
HIST1H2BL	214.632591036707	-7.73564061037968	1.46057373207859	-5.29630270658836	1.18170884615807e-07	1.92558455033282e-06
EPB41L2	4565.99313319734	-1.79209296022774	0.33842664131312	-5.29536608960304	1.18778209355675e-07	1.93384200634287e-06
CHD3	3521.37775391236	-2.29467634086143	0.433396576185321	-5.29463421483105	1.19254875303044e-07	1.93996001888911e-06
MSL1	784.843569906465	-2.13655553040042	0.403700907946198	-5.29242191024541	1.20707017455056e-07	1.96192268100238e-06
MMAB	980.364880279594	2.47572055354941	0.467843717784446	5.29176829663036	1.2113930923134e-07	1.96728601174003e-06
HIST3H2BB	19.4828163406355	-5.02612089731642	0.950312500835991	-5.28891379719296	1.2304485921229e-07	1.99593734674488e-06
ENPEP	98.9628972223923	10.5435677075479	1.99360342699035	5.2886986272215	1.23189667680872e-07	1.99593734674488e-06
RBM20	38.8166637082377	9.97353442626658	1.88583354999644	5.2886610413127	1.23214979747564e-07	1.99593734674488e-06
HSPH1	5362.43035518527	-2.3194598422387	0.438657477865414	-5.2876331973767	1.23909130414048e-07	2.00549222188663e-06
PIKFYVE	1090.86052778075	-2.59646169718392	0.491238040533209	-5.28554688958049	1.25329763841409e-07	2.02677939372801e-06
CTSL	2214.13542254967	2.75370751680011	0.521081674823245	5.28459865285838	1.25980645143372e-07	2.03559314690483e-06
PUSL1	264.387391036498	3.31129830115814	0.626723665552895	5.28350608595084	1.2673465164491e-07	2.0460569956577e-06
PRCP	5041.94915412894	2.58096141925392	0.488894900812482	5.27917434803407	1.29767286451493e-07	2.09325955024271e-06
METTL21A	723.081156885401	1.83852770704534	0.348270896585032	5.27901620569795	1.29879319202834e-07	2.09331060321214e-06
CCKBR	96.6456124720809	8.58430196357494	1.62630590176404	5.27840546742382	1.30312863547572e-07	2.0985391459738e-06
MRPL1	710.942651045215	3.01318846372584	0.570920363304589	5.27777367457164	1.30762827047028e-07	2.10402312841863e-06
NOP9	145.869936429577	-3.30782767407894	0.626807282927219	-5.27726426315794	1.31126724545643e-07	2.10708331561634e-06
SELENON	846.404488330728	-2.08412709504933	0.394930419411137	-5.27720072350183	1.31172182691531e-07	2.10708331561634e-06
HIST1H4D	77.837623098424	-7.21142235866319	1.36662359477459	-5.27681681059565	1.31447169829758e-07	2.10973804798547e-06
PDCD6	2288.1216021498	2.58918175978181	0.490701975774136	5.27648529577874	1.3168507417089e-07	2.11179366652033e-06
ESAM	5236.46124785662	3.3139128246629	0.628084474183825	5.27622152891013	1.3187465818201e-07	2.11307160626973e-06
ZNF280B	169.49399919623	4.97985402879706	0.944146027420918	5.2744531927972	1.33152496224756e-07	2.1317703558781e-06
GAD1	261.399757677446	11.133246005455	2.11182090993069	5.271870333844	1.35040473577429e-07	2.16019819130349e-06
MRPL27	1183.65356287135	4.3038075122297	0.816624361867741	5.2702413902841	1.36244460997055e-07	2.17764629763207e-06
NDUFS3	810.297221175704	2.08536191794893	0.395731137369674	5.26964325276451	1.36689158490811e-07	2.182281089581e-06
MRPS33	725.605892365464	3.66341004147798	0.695204080936106	5.26954622669236	1.36761426718593e-07	2.182281089581e-06
LAMTOR2	1108.92819768858	3.27827425392265	0.62255584422204	5.26583162675029	1.39556147646033e-07	2.22502952482415e-06
CPA3	1117.60079639546	5.74852345017423	1.09206571609288	5.2638988345325	1.41032074426388e-07	2.24669819972709e-06
RPUSD2	446.747153000419	3.199697988125	0.607968630152196	5.26293270645232	1.41775481572781e-07	2.2566713242396e-06
ERP44	2151.79453554659	1.52876474063742	0.290490675303185	5.26269815387999	1.41956533864187e-07	2.25768422923126e-06
ATP5PF	2473.79561584762	2.52525324744306	0.479983736405107	5.26112252543436	1.43178579200843e-07	2.27523778584612e-06
GFRA2	133.423393761547	9.60335836747625	1.82598914743361	5.25926366045141	1.44633386475802e-07	2.29645809674378e-06
FKBP2	811.356617070547	2.95078451077429	0.5612114541439	5.25788361763851	1.45722688868044e-07	2.31039475366049e-06
HAUS7	741.102522724506	2.21411777100034	0.42110727774496	5.25784731828193	1.45751447690357e-07	2.31039475366049e-06
ZSCAN18	275.915610526227	-4.5524786523914	0.866009113337928	-5.25684843528311	1.46544988221463e-07	2.31995238303953e-06
APOLD1	249.657271786764	5.60243512151989	1.06575318544303	5.25678477722867	1.46595701341431e-07	2.31995238303953e-06
PIFO	101.542463635292	9.03467647155182	1.71899212425823	5.25579864157342	1.47383476678258e-07	2.32924049899034e-06
PABPC5	52.8406909423575	9.21984745542973	1.75424112818843	5.25574694794148	1.47424884921534e-07	2.32924049899034e-06
KIAA0100	1812.27793359083	-1.62993578462313	0.310205171256986	-5.25437979650194	1.48524109595129e-07	2.3446810995855e-06
SLC5A7	44.3376468561014	16.5720737639009	3.15424029008546	5.25390339347034	1.4890900888213e-07	2.34882889482002e-06
RTN3	3667.3203948409	1.70749623019884	0.325101333846293	5.25219693809728	1.50295633897085e-07	2.36875774473208e-06
TRIM8	908.03372434593	-2.40771302982765	0.458440208993804	-5.25196739420428	1.50483105988734e-07	2.36976999340817e-06
HIST2H2BF	602.549652150933	-5.70444160393058	1.08633594012925	-5.25108430385895	1.51206450570909e-07	2.37921246446599e-06
MS4A4A	662.196992624033	5.60711230832496	1.06791914518878	5.2505026561105	1.51684717266003e-07	2.38478638069559e-06
GAPDH	47261.7993869739	2.08835472672202	0.397881752041149	5.24868184079486	1.53191381157093e-07	2.40650643536648e-06
AC004922.1	93.9328908221931	9.40674034062471	1.79306629209089	5.24617543819616	1.55289038110201e-07	2.43746744880241e-06
SUSD5	189.988553289097	9.84279729201508	1.87649953027187	5.24529696556283	1.56030801761885e-07	2.44711277021005e-06
ZNF511	558.981132528344	2.2430737510308	0.427672647135823	5.24483799946746	1.56419704519118e-07	2.45121277790839e-06
LRRC40	931.484576077592	3.44286071878246	0.657103181744592	5.23945221151076	1.61053944353352e-07	2.52177951305069e-06
RFT1	866.420088897577	4.11888468196035	0.786232619529739	5.23876087006404	1.61658343546285e-07	2.52918358804555e-06
C5orf30	360.082123795458	3.32771703521653	0.635697326793978	5.23475071383304	1.65207682937563e-07	2.58261246140119e-06
RPP30	861.451228946756	2.79790296088506	0.534706862153472	5.23259220877926	1.67149223424866e-07	2.61084099757378e-06
IFIT3	321.384141048344	3.05146350938388	0.58318883426805	5.23237642780613	1.67344523469385e-07	2.61176988414719e-06
IER5L	209.774361953262	-5.24135311681441	1.00242247974691	-5.22868672911022	1.70718353682877e-07	2.66226480504002e-06
B4GAT1	675.36899713828	4.20582996082357	0.804682017264025	5.22669808767901	1.72563929441411e-07	2.68886485842743e-06
NCBP2-AS2	1148.97767731978	2.69782619000034	0.51637870747029	5.22451090831541	1.74616034278115e-07	2.71863733368388e-06
PLEKHA4	76.0178210016854	-3.9904176912875	0.763908593112573	-5.22368478017559	1.75397265140248e-07	2.72859111174489e-06
NUDT2	364.763412821617	2.03199124570732	0.389023912246533	5.22330679873374	1.75755830274607e-07	2.73195885571556e-06
NSDHL	1040.39629108855	3.19791144448443	0.612533073239359	5.22079800127753	1.78153779775806e-07	2.76699586230145e-06
VWDE	160.630303860326	10.4093057064706	1.99393606623926	5.22048117927045	1.78458843465558e-07	2.76949688632424e-06
HIST1H2BJ	352.389666298579	-5.20229839530253	0.996927165891544	-5.21833346837345	1.80540201160676e-07	2.79953789348184e-06
SLC27A5	260.946064355118	4.02573815459915	0.771646773532049	5.21707378645826	1.81771863322546e-07	2.81636534082668e-06
PEX11G	83.6115586575906	7.67433466686415	1.47182588210447	5.21415933784987	1.84652700856947e-07	2.85869736882237e-06
QSER1	1047.30486140438	-2.67588093201645	0.51338727422296	-5.21220736541737	1.86606788483848e-07	2.88431803197487e-06
YBX1	7373.02829614769	-2.12105098665884	0.406939168161427	-5.21220652276324	1.86607636352025e-07	2.88431803197487e-06
SMIM15	999.932166269329	2.64104503148728	0.506776957172371	5.21145445567088	1.87365843655951e-07	2.89371119824628e-06
HDAC1	2994.8446841215	0.928781463030953	0.178234017457368	5.21102243152381	1.87802740814987e-07	2.89813089918986e-06
CYB5R1	797.733615166761	2.46440098180498	0.473029304972907	5.20982728955056	1.89016499786665e-07	2.91452225974178e-06
ECHDC2	402.22887096642	4.87416843443982	0.935945951373544	5.20774562600197	1.91148718525859e-07	2.94503810882629e-06
DZANK1	120.804499456032	5.92860476202607	1.13926807813103	5.20387156967651	1.95178918727839e-07	3.00306887712004e-06
FAM200B	371.082937283007	3.05152402154948	0.586400171027507	5.20382525844512	1.95227589785732e-07	3.00306887712004e-06
RPS25	3909.07943351212	1.71703885540234	0.33001889100453	5.20285020707728	1.96255053480526e-07	3.01646056620587e-06
DVL3	715.595378348784	-2.61878575924155	0.503407150738239	-5.20212268618183	1.97025083797978e-07	3.02587724542134e-06
SUGCT	102.87697801076	9.72512466693549	1.8700542859148	5.20045045760697	1.98806107748835e-07	3.05079316823192e-06
HIST1H1E	1272.30090921169	-3.58612021099576	0.68961293738727	-5.20019276984921	1.99081940703295e-07	3.05258975745052e-06
DNASE2	729.813666702555	3.33816781646594	0.642155942554944	5.19837565184616	2.01037539361291e-07	3.08011936799913e-06
EEF1A1	166556.491900411	1.45266238520266	0.279477376303725	5.19778167526506	2.01680799095816e-07	3.08751465367385e-06
RNF219	872.423912110205	1.76400061068101	0.33940980997902	5.19725876747654	2.02248739455049e-07	3.09374603201406e-06
EML1	97.6511409078663	5.27909937862783	1.01579811573805	5.19699662446431	2.02534039478024e-07	3.09564746509017e-06
CSNK1G2	1123.02946292422	-2.80936546068133	0.540717710300267	-5.19562316374149	2.04035197193883e-07	3.11541987131565e-06
AP2A2	376.860416318457	-2.78356063678366	0.535762013919941	-5.19551697295135	2.04151707814527e-07	3.11541987131565e-06
NME1-NME2	564.788520131974	3.98689978924881	0.767411739587147	5.19525514607542	2.04439254327774e-07	3.11733384790994e-06
ZNF528	262.916683158148	-3.90226759814333	0.751330455815846	-5.19380995131626	2.06033469182045e-07	3.139153364051e-06
TMEM177	535.625005098311	5.87693197179579	1.13157577197324	5.19358236306844	2.06285617490611e-07	3.14050661370504e-06
GTF3C1	1785.99472370805	-1.63291080369743	0.314435840379009	-5.19314465465891	2.06771399557867e-07	3.14541176479325e-06
RNF130	2109.82557103251	2.28319719129407	0.439905963441352	5.19019377103412	2.10075349395662e-07	3.19314531081407e-06
GUCY1A1	716.502517981632	-5.601003998903	1.07929735516931	-5.18949108146787	2.1086960294683e-07	3.20268619704711e-06
RNF214	519.417603815257	-2.43538951914524	0.469498377973069	-5.18721604462057	2.13461045513649e-07	3.23816930485337e-06
TPT1	12177.304353174	-1.59779005113084	0.308028811508312	-5.1871448106007	2.13542681430938e-07	3.23816930485337e-06
DDX25	162.997018751819	5.26049267124117	1.01457833374494	5.18490539002939	2.16124550558283e-07	3.27473826488153e-06
ASF1A	879.200532275922	2.48041162294395	0.478492424843282	5.18380541501017	2.17403753919139e-07	3.2915270711474e-06
SLC35F2	1283.86277330809	2.97541571530113	0.574301805978558	5.18092696962931	2.20785928285256e-07	3.33908287766676e-06
MED26	107.783404503681	-4.7446947462997	0.91581620392492	-5.18083729679092	2.20892106323701e-07	3.33908287766676e-06
SRP54-AS1	34.3603945764793	8.32520277233192	1.6070445890641	5.18044292546996	2.21359651649071e-07	3.3435219025203e-06
UBB	34568.1910266948	1.60632733416179	0.310134015958861	5.17946194710504	2.22526797991786e-07	3.35851277220256e-06
ICAM2	2589.60653429094	4.31545301735272	0.833637476348823	5.17665428892856	2.25900246419352e-07	3.40675289266768e-06
PSENEN	740.272948092953	2.24938563206543	0.434537664919103	5.17650324393443	2.26083123298364e-07	3.40683878901328e-06
TCTN3	1681.74511413874	2.9977242812138	0.579292406134386	5.1748033453737	2.28151155185971e-07	3.43530964128101e-06
NOA1	883.138063294387	2.66820700118204	0.515848485096594	5.17246260921444	2.31028740395813e-07	3.47591597834953e-06
PLRG1	1697.54945041634	1.81961905302776	0.351855580343145	5.17149408644644	2.32229623142528e-07	3.49125191069939e-06
TRMT112	2909.0251417334	2.79960469579462	0.541549848846852	5.16961587517003	2.34575650610029e-07	3.52376610150753e-06
LUC7L2	2634.74101794108	-2.07633442446565	0.401833498908473	-5.16715114619794	2.37689044791683e-07	3.56774781674823e-06
SNCG	257.971952815066	2.96702565659665	0.574412384986755	5.1653232662542	2.40023727836259e-07	3.59998146555038e-06
GAP43	72.7845066029224	8.3267286906396	1.61237563116631	5.16426106279989	2.41390602466576e-07	3.6176605644796e-06
TRAPPC2B	197.91807647816	3.876662008405	0.750706015131998	5.16402150810443	2.41699906098793e-07	3.61947491780965e-06
UFM1	1672.64242908794	2.12508116583289	0.411556587565655	5.16352120227907	2.42347116690336e-07	3.62634269239049e-06
MRPL41	805.078480478522	3.51512021972843	0.680783062281559	5.1633485239012	2.42570887022115e-07	3.62686859693719e-06
GABARAP	4375.22033181697	2.37612249446945	0.460333422772244	5.16174228705759	2.44661962486638e-07	3.65529154210805e-06
CDV3	2278.28105547073	-2.14580238535751	0.415767143116082	-5.16106772958345	2.45545316236843e-07	3.66564079239287e-06
ATP6V1D	953.958624540637	3.37994682673182	0.655123072570275	5.15925475418095	2.47934758696701e-07	3.69844029497297e-06
UBALD2	228.096335797889	-5.01245197429919	0.971700807565417	-5.1584314176478	2.49027291512207e-07	3.71185795441606e-06
RPL7L1	2897.94335955125	2.68346307164934	0.520224066915649	5.15828321353776	2.49224445399318e-07	3.71191916044779e-06
CAP2	376.206280990157	9.83935684118779	1.90778643878972	5.15747289168791	2.50305074247222e-07	3.72512845791454e-06
DOK5	80.674894423611	9.21607103645022	1.7871341650193	5.15689936258967	2.51072655126784e-07	3.73366203617772e-06
STXBP6	197.429623812309	9.13673654037358	1.77194603380731	5.15632889831403	2.51838389589393e-07	3.74215498842724e-06
GPAM	311.768403441986	4.22369578266389	0.819212671985865	5.15579888727205	2.52551844979075e-07	3.74928707244843e-06
EID1	5416.79105363121	2.53858290947961	0.492387598571134	5.15565972182557	2.52739500957187e-07	3.74928707244843e-06
ACTR5	408.59985699166	2.00101154150496	0.388128537412899	5.15553830399295	2.52903335394509e-07	3.74928707244843e-06
NRSN2	515.558337145709	3.24311384728331	0.629259566465467	5.15385704106143	2.55182510143732e-07	3.78016125195969e-06
GLS	2141.98592708421	-2.2158972399013	0.430141922817218	-5.15154911055464	2.58343551829582e-07	3.82404142769761e-06
MCL1	4246.44730433597	-2.53514335012628	0.492210657608249	-5.15052510736979	2.59758153955912e-07	3.84202291097252e-06
MMP25	50.1979467245136	7.2748803188887	1.41258179634285	5.15005951352569	2.60403816938751e-07	3.84861229215857e-06
VWA5A	2202.84006399993	4.59917281226686	0.893251845485082	5.14879743659446	2.62161809927335e-07	3.8716184956089e-06
TPD52L1	405.384846470856	3.70698913440296	0.720241228362775	5.14687161526361	2.64866468098023e-07	3.90855905494151e-06
SLC4A4	60.0239315008675	9.13858170272834	1.77575510964745	5.14630742329254	2.65663920597575e-07	3.91732044881148e-06
GNB1	3839.87925127111	-2.62110498202676	0.509381764935854	-5.14565923331949	2.66582962085036e-07	3.92785991951806e-06
CRY1	690.941922148928	2.83953730781265	0.551885327787464	5.14515817841452	2.67295490493192e-07	3.93534279571446e-06
SYT6	126.089385252733	9.81499246824097	1.90891411541543	5.14166268088231	2.72317712473998e-07	4.00621650761288e-06
HSPE1-MOB4	416.050572774761	3.80167201685054	0.739439122222985	5.1412914229119	2.72856447244495e-07	4.01107321683268e-06
NUDT4	913.534583216391	-2.37207573315699	0.461394832580362	-5.1410973111491	2.73138533692042e-07	4.01215257893856e-06
SCOC	813.106440902913	3.58690499068451	0.697846479054351	5.1399628691186	2.74792765425863e-07	4.0314398972542e-06
NPHP1	114.575100384372	2.71183304399759	0.527603272313957	5.13990944768796	2.74870902085514e-07	4.0314398972542e-06
ALG5	936.82167943894	3.72145551006593	0.724350279390638	5.13764626859344	2.78200915038412e-07	4.07717011765136e-06
PLSCR3	132.290530992423	3.36821967490155	0.655662440229966	5.13712463645193	2.78973944745707e-07	4.08538538428824e-06
C12orf66	351.458942441038	3.32644902915679	0.647658790417547	5.13611345722988	2.80478368394154e-07	4.10429076672968e-06
MMADHC	2746.90327990482	4.59755579332213	0.895404898212003	5.13461094807813	2.82728267996639e-07	4.13297442719022e-06
CRTC1	164.782323841273	-3.24716273688987	0.632418254692526	-5.13451772271912	2.82868439056705e-07	4.13297442719022e-06
C22orf23	46.0573393436994	-4.54833686397178	0.886097216091025	-5.13299983498035	2.85160157074907e-07	4.16329498878992e-06
STRN	1282.2015563591	-4.50186739519778	0.877405828003373	-5.13088385273465	2.88384823501175e-07	4.20718011098679e-06
FAM92A	468.51535791305	2.04085548813058	0.397899616267611	5.12907126494434	2.91175107372194e-07	4.24466638707547e-06
C10orf143	68.9373755396853	9.43491918058011	1.84007095007086	5.12747575315874	2.93652785419733e-07	4.27754224094744e-06
SMG1	4267.9194741831	-2.62180005601797	0.511434541325881	-5.12636485056527	2.95389920840839e-07	4.29958924899897e-06
BMP4	738.938754391693	8.21017309173562	1.6016062055891	5.12621208826783	2.95629572295568e-07	4.29982255378153e-06
COPZ1	2317.79311076624	1.93919473106749	0.378525138006333	5.12302760466874	3.00668310701853e-07	4.36980368720728e-06
AC024592.3	60.0351704662551	8.542204515435	1.66757144133705	5.12254186158639	3.01444143933553e-07	4.37777039241266e-06
EIF3F	2313.17190929931	1.62380844700279	0.317009724215146	5.12226699361674	3.01884021573334e-07	4.38084978627326e-06
UQCRQ	2265.08999364959	2.99951730324645	0.585709761618694	5.12116665933115	3.03651127047303e-07	4.40317034001926e-06
ZDHHC12	621.709438972193	4.13757034010427	0.808160226938501	5.11974012353757	3.0595697586666e-07	4.43326355083959e-06
AGPS	1032.78677012248	-2.57616175992084	0.503258494823238	-5.11896328908602	3.07219749856547e-07	4.44820884807356e-06
KIF9	263.427715896791	2.68378075188233	0.524361748139189	5.11818560641829	3.08488942432915e-07	4.46322451851022e-06
EBP	2476.40645725171	2.68638810399524	0.525160286370032	5.11536796234892	3.13129925928386e-07	4.52696407199323e-06
NACC1	198.447819462664	-4.13472131011344	0.808341792420797	-5.11506561813525	3.13631907818845e-07	4.53081466832513e-06
SOCS2	1310.87800025935	2.57050591146638	0.503006666011248	5.11028200053496	3.21678297585548e-07	4.64356629577697e-06
UBXN4	3060.22677125079	1.33739470859101	0.261739879826889	5.10963292821691	3.22785322172316e-07	4.65605114383293e-06
PRKAR2B	129.385112156807	-4.28954776697924	0.839617967836232	-5.10892802596135	3.23991733487979e-07	4.66994981372329e-06
UGT8	104.064862225696	8.50372743234433	1.66456731474578	5.10867139887525	3.24432020153646e-07	4.67279317117176e-06
MRPS18B	1852.22551237184	2.2534162412481	0.441382635971987	5.10535770462688	3.30169359182169e-07	4.7518685915829e-06
HNRNPH2	4556.9799958828	2.72333190340073	0.533689124140206	5.10284317258315	3.34588263978433e-07	4.81186472683418e-06
FBXL13	53.6780792884156	9.06461498982904	1.77685372614022	5.10149758332651	3.36976325211281e-07	4.84258653300636e-06
HAUS1	1104.34405382195	2.00354000995834	0.392782640686624	5.10088736726231	3.38064710354375e-07	4.85459914166835e-06
ASPHD1	38.288360395075	9.0068718615485	1.76586879812456	5.10053287713913	3.38698538557839e-07	4.86007126820159e-06
CPM	286.481383858217	4.00836838672862	0.785926441680138	5.1001826305266	3.39325905897793e-07	4.86544259403636e-06
SEPT9	2351.51012247594	-2.94229100988399	0.577039530073777	-5.09894185153625	3.41557447581676e-07	4.8937903145309e-06
RDM1	25.6958219050688	8.89902788021508	1.74585627350111	5.09722822851225	3.44662704893211e-07	4.93460498115165e-06
DPCD	363.610031749	2.47638544630978	0.486096678916331	5.09442988137762	3.49792262438228e-07	5.00431965934691e-06
ZNF438	138.730918785506	4.82449115660148	0.947337731118924	5.09268342020238	3.53030904913962e-07	5.0439108213982e-06
SCCPDH	1487.00630615141	2.10834746356709	0.413997718955065	5.09265478295046	3.53084250343352e-07	5.0439108213982e-06
GAS8	149.651162536829	-6.35193691685411	1.24751761000748	-5.09166112437964	3.54940062270645e-07	5.06665739965848e-06
MYO18A	4412.11322924104	-2.71095010714923	0.532537166930263	-5.09063080568842	3.56874283639717e-07	5.09048866900926e-06
FAM114A1	556.024529429854	3.97172450020847	0.780244347432941	5.09035985108476	3.5738463489784e-07	5.09390824347334e-06
TCEAL2	92.4211270745458	8.24831911740087	1.62042412343987	5.09022236714864	3.57643859407583e-07	5.09390824347334e-06
IMMP1L	268.773230531854	5.35704837090084	1.052858090136	5.08810106612645	3.61666626410423e-07	5.14739148232392e-06
COQ4	719.785320082601	2.30390536961404	0.452923215862931	5.08674602873807	3.64259096128009e-07	5.18045406830573e-06
MRPL49	1272.68697885642	2.00004384777316	0.393334904291764	5.08483693145521	3.67942053250625e-07	5.22562961215508e-06
WNT5B	1426.28250946576	9.0832393147967	1.78634508658121	5.08481781209509	3.67979118725711e-07	5.22562961215508e-06
PCCA	792.513261743215	1.4777695730857	0.290649576530156	5.08436857444509	3.68851064711252e-07	5.23414632639702e-06
ERCC8	430.603807207586	1.82204644254772	0.35853777980245	5.08188131122932	3.73714908417922e-07	5.29925535328894e-06
AL109811.3	66.013092256237	8.9102663594807	1.7544877353477	5.07855722212552	3.80311891338155e-07	5.38882612133385e-06
TRAM1L1	92.4289717020573	10.1732659384253	2.00356199911023	5.07758978406617	3.82252886949299e-07	5.41234058193013e-06
NDUFS6	1829.65408121462	3.17029758193556	0.624575964719929	5.07591992169788	3.85625687335141e-07	5.45607852544525e-06
TXNDC17	1252.93930323539	3.40406412309956	0.670758779396732	5.07494531217484	3.8760746387214e-07	5.48008552598052e-06
ZNRF1	273.642478761761	-2.39002262083706	0.47110298538982	-5.07324872683498	3.91080778975295e-07	5.52512947695589e-06
MIF	11330.8277161694	3.68228666280457	0.725953120583107	5.07234772935042	3.92937526468092e-07	5.54728543239975e-06
QTRT1	1513.39895753313	2.77634270276488	0.547616009018593	5.06987132779498	3.98084743138564e-07	5.615827909808e-06
BUB3	3223.78687243396	2.68167968692374	0.529012150758923	5.06922134600612	3.99446476849727e-07	5.63090678655905e-06
RERE	3011.29069450058	-3.81851400285656	0.753452047208247	-5.06802525390332	4.01964084889798e-07	5.66224573205936e-06
FP565260.6	76.3387745856282	9.38796796939872	1.85269903485771	5.06718457383971	4.03742755141295e-07	5.68313740545888e-06
MALSU1	542.085114459337	2.53469604573858	0.500350396677948	5.06584198307339	4.06599102932805e-07	5.71915695039647e-06
C2orf76	158.141191330062	3.12729910273415	0.617428498016662	5.06503848264186	4.08317857492927e-07	5.73913433031725e-06
REST	1463.28735427385	-1.94583805492017	0.384438086778035	-5.06151217021233	4.15944182980914e-07	5.84205606308036e-06
PLD3	3404.71622409081	2.24728422130108	0.444025118388982	5.06116462387243	4.16703215144587e-07	5.84844483270082e-06
MRPS7	2666.47538125362	2.47450064782681	0.489014697451859	5.06017643379811	4.1886870563258e-07	5.87441536001484e-06
BCAS2	1705.86179389928	2.68947433933986	0.53151228053674	5.06004176728323	4.19164649154377e-07	5.87441536001484e-06
STT3A	4465.80605844925	2.61417506580713	0.516717109206776	5.05919974242812	4.21019664733574e-07	5.89283757374888e-06
MRPL33	804.439269340943	2.25264615981191	0.445260294393552	5.0591669371284	4.21092096231068e-07	5.89283757374888e-06
TMEM9B	862.931000538029	2.44318028432204	0.48302396801279	5.05809327510918	4.23469303457077e-07	5.92179473954376e-06
TARBP2	807.752258317532	2.32257466880149	0.459198962225483	5.05788309613171	4.23936176072835e-07	5.92401511157593e-06
RPS19	23446.2097256633	1.81354028070081	0.358888949064212	5.0532073652018	4.34451759427524e-07	6.06654933207875e-06
ATP11B	578.532981440054	-3.03390377039716	0.600498974985797	-5.05230466125095	4.36510692131386e-07	6.09087633403649e-06
CLMN	117.454225085874	5.18267191777337	1.02589597883671	5.05184933432546	4.37552793082703e-07	6.10098992414373e-06
ISOC2	923.509990971709	3.66589509679073	0.726013559502094	5.0493479754081	4.43320567901874e-07	6.17693324609945e-06
DUSP12	757.480679713212	3.09782923659481	0.613727599307899	5.04756383791153	4.47479274182021e-07	6.2303631310441e-06
LYPD6	135.615144330236	8.36462974518582	1.6572455154904	5.04730872221466	4.48076998670709e-07	6.23417115082518e-06
NDUFAF4	807.79969606121	3.95740804821554	0.784158241605498	5.04669572829214	4.49516365910498e-07	6.2496751147701e-06
TXN2	2174.37674208433	2.55148900067986	0.505763136068754	5.04482991882786	4.53924962942316e-07	6.3025244991588e-06
SURF2	193.01156566725	3.3215410061171	0.658407604105726	5.04480960639654	4.53973186568283e-07	6.3025244991588e-06
RPF2	1030.50727036238	2.77216051553597	0.549696937628477	5.04307069181742	4.58119905009263e-07	6.35550471393803e-06
COX6A1	4028.14895139447	4.63946360261839	0.920761768551623	5.03872311066559	4.68647893475117e-07	6.4968721670797e-06
TSPYL2	1082.83499444005	-3.20663729785486	0.636899849896314	-5.03475907299538	4.78450201461151e-07	6.62798305021255e-06
GNG4	127.096881351449	6.24154781978894	1.23977132878907	5.03443471780018	4.79260964282522e-07	6.6344347165042e-06
PRDM11	225.405275090557	-5.07114595873055	1.00760922201193	-5.03284988659075	4.83241523229176e-07	6.68472518607957e-06
TSR3	183.031210798148	-2.5892381969414	0.514592864201257	-5.031624760208	4.86340458201784e-07	6.7227565278964e-06
HAX1	1370.13786172306	2.73862258171877	0.544680477440331	5.02794334503899	4.9576829197581e-07	6.84815568829804e-06
LEMD3	372.659712109576	-3.1550934203279	0.627563301487868	-5.02753015169561	4.968373857192e-07	6.85799659196611e-06
REXO2	1305.33689139748	2.41879586368577	0.481283462964624	5.02571987158337	5.01547558572225e-07	6.91440842164536e-06
SFRP1	532.337245968454	6.18821001839004	1.23134469128072	5.02557087565278	5.01937143744113e-07	6.91440842164536e-06
AC011477.1	34.4494889792142	8.29375463550473	1.65031921823743	5.0255456907074	5.0200302457962e-07	6.91440842164536e-06
ARF3	1880.04455799472	-2.19638723879231	0.437216669987977	-5.02356700821291	5.07205170006594e-07	6.98106013520887e-06
POLR3K	715.092390035177	2.85072997818636	0.567489790648423	5.02340310814944	5.07638402725456e-07	6.98202518426686e-06
TOR1A	1798.84984708671	2.24678118723772	0.447303795957556	5.02294236611155	5.08858182442679e-07	6.99379923660316e-06
YIPF1	748.437578364723	2.64364829438375	0.526354361065454	5.02256367560524	5.09862852696735e-07	7.00260209403773e-06
EEF2	21238.4412376598	-1.75125952323155	0.348738240326243	-5.02170201235533	5.12155988110357e-07	7.02907590248818e-06
MIXL1	339.398455345142	8.27019143860861	1.64779153715549	5.01895491761359	5.19533391728134e-07	7.12180655853985e-06
HIST1H2AI	281.848848907169	-5.00052415586138	0.996336574463688	-5.01891056097492	5.19653349367142e-07	7.12180655853985e-06
HNRNPC	21112.8120800901	1.7143100640207	0.341685725863075	5.01721299504236	5.24264352928082e-07	7.17988246303502e-06
DAB2IP	440.123251858141	-3.93110191706052	0.783603718341899	-5.0166963543495	5.25675488484258e-07	7.19408419400378e-06
RASSF8	400.87333318523	-2.91792343635442	0.581681649758139	-5.01635806728247	5.26601458207572e-07	7.20163075278463e-06
MEIS3	58.4653129358887	8.36969773033873	1.66866391656484	5.01580794505873	5.2811062898674e-07	7.21713658433336e-06
INCA1	27.5668597105903	8.53842351266077	1.70323601858087	5.01305950526749	5.35713207096451e-07	7.31583348441091e-06
MAFF	922.106263597091	-4.02416334788597	0.802879254679581	-5.01216506022685	5.38210050365519e-07	7.34471458369638e-06
GAS2	45.1332532300436	8.88558247222371	1.77342233680446	5.01041533526341	5.43126890967188e-07	7.40655592873553e-06
ACO1	1468.04262417549	2.82829515737276	0.564753273301816	5.00801906084972	5.4993089797493e-07	7.49402643959033e-06
PPP1R37	68.6498350369727	-4.56927913697956	0.912448133362862	-5.0077138304172	5.50803450748714e-07	7.50060109843929e-06
TMEM173	1530.32306196886	2.91980041044844	0.583190119545063	5.00660129963471	5.53995121131004e-07	7.53872483305516e-06
PIAS4	777.371434999535	2.05560073878513	0.410766079159839	5.00430985681573	5.60625177897966e-07	7.62355086324051e-06
ARL3	689.547909438174	3.19916405324982	0.639322519752413	5.00399087222634	5.61554171325821e-07	7.63078700088543e-06
STAG3L3	771.519282098661	2.39453450112212	0.478634482683806	5.00284577846429	5.64901322442613e-07	7.67084931350746e-06
THNSL2	126.467126646378	5.5018098640633	1.09984567215858	5.00234715045552	5.66364834149656e-07	7.68529501131234e-06
BRF1	258.313323792645	-2.89362542616909	0.578562576364297	-5.00140441912561	5.69141818199447e-07	7.717530945232e-06
MOSPD3	180.522977073099	2.96131620817842	0.592364365289184	4.99914644043916	5.75846574325234e-07	7.79999525998519e-06
SPEN	1984.7338769814	-2.24414326519208	0.448910939771312	-4.99908348487857	5.7603459897956e-07	7.79999525998519e-06
ATP5F1C	4795.79593876662	2.46812153248085	0.49402962606105	4.99589782126923	5.85626638628512e-07	7.92429909046378e-06
WDTC1	194.636337393451	-2.66835870278577	0.534295469601172	-4.99416307006604	5.90914540979655e-07	7.9865204040859e-06
NIT2	875.392261340704	3.52541971646395	0.705914525905819	4.99411697462972	5.91055675838061e-07	7.9865204040859e-06
AKR7A2	1253.95657723641	2.4987848283434	0.500428350522023	4.99329189830431	5.93587394799979e-07	8.01509721012219e-06
DDHD2	647.775347182545	-1.74410793285835	0.349679042354901	-4.9877393884195	6.10898994460704e-07	8.24306376525644e-06
PCIF1	1400.81202152936	2.58149131458798	0.517885591394445	4.98467491176406	6.20660771687707e-07	8.36890976017618e-06
FLRT2	1432.42708979484	2.98984379111629	0.599904634991737	4.98386512909251	6.23265313220074e-07	8.39813976355682e-06
TMEM219	1500.43896995334	3.12803214876309	0.627711745785916	4.98323023228869	6.25314725492853e-07	8.41985402085195e-06
EPN1	985.313335165582	-4.66795209249463	0.93693669025823	-4.98214248735216	6.28841012180494e-07	8.45619647647133e-06
AC115223.1	45.5030575014697	4.388437707157	0.880836285732752	4.98212639310873	6.28893330630019e-07	8.45619647647133e-06
HMGB1	14612.0826583801	1.52372290092029	0.305852678589052	4.98188509562665	6.29678232875826e-07	8.46083372588147e-06
AL139095.2	22.30902821662	7.93802540458977	1.59356958077797	4.98128572504155	6.31631977326459e-07	8.48115898047008e-06
CBWD5	778.826725520411	2.06251819945323	0.414109748449054	4.9806076944044	6.3384916991163e-07	8.50499081581355e-06
DTYMK	1509.24112517985	3.05311204149278	0.613080088747934	4.97995628552871	6.35986371951803e-07	8.52771684790046e-06
RPUSD3	1126.54383539483	3.58130275044242	0.719287426620587	4.97895920031354	6.39271157747934e-07	8.56578802869496e-06
LITAF	1704.95661066024	3.82013176667143	0.767318226170175	4.97854949404552	6.40625623572813e-07	8.57226833419434e-06
AC015802.6	2318.40579959773	2.19683283505861	0.44126017271189	4.97854320628427	6.40646432090559e-07	8.57226833419434e-06
CCDC88A	2081.91205326504	-1.44768375582596	0.290794551481142	-4.97837304190291	6.41209816118924e-07	8.5738402950867e-06
LYG2	41.5511278927482	9.91599563491767	1.99280039526396	4.97591011045752	6.49417808531178e-07	8.67755776402883e-06
CFAP70	99.431794118335	4.80809344743085	0.966346066191985	4.97553993920396	6.50660165114768e-07	8.68812059362969e-06
HIST1H2BO	392.563695728233	-7.61187332236362	1.53034094110031	-4.97397221621131	6.55947143370224e-07	8.75263821840573e-06
RAD23B	2017.09953559162	-2.01396343850877	0.404943179404062	-4.97344699439717	6.57727638087457e-07	8.77031000356839e-06
GDE1	1282.04794848782	2.56448359706247	0.515939135996161	4.97051574137914	6.6775039620508e-07	8.89778559821987e-06
FLVCR1	325.196406757851	-3.22294194141572	0.648591563258769	-4.9691394769652	6.72506842085535e-07	8.95495952882317e-06
GRN	4817.98971515248	2.64453882186954	0.532259693561587	4.96851227673046	6.74685294799825e-07	8.97775006810453e-06
DUSP23	734.643341012172	2.84708230225711	0.573205849764912	4.96694565037112	6.80156399710797e-07	9.04429270652781e-06
C6orf203	275.512013676286	3.71310866219819	0.747847820123372	4.96505915011645	6.86801343212543e-07	9.12634155306895e-06
AK3	1365.82867852134	3.22794888603812	0.65042446592345	4.96283435687676	6.94718280148238e-07	9.225167880311e-06
TIAL1	647.885093342897	-2.3593445579152	0.475585751641923	-4.9609235553625	7.01588006039947e-07	9.30996147697454e-06
DENND5B	531.934230269503	-3.53062798863965	0.711871920871726	-4.95963934680301	7.06241728423416e-07	9.36525238215548e-06
AL512590.2	35.3613687777666	8.2570857114873	1.66505748434672	4.95903942603334	7.08425903682033e-07	9.38774174775887e-06
SLC35A2	606.039128437445	3.54800997035465	0.715520640338453	4.95864098158844	7.09880144626569e-07	9.4005340364185e-06
PDK3	1438.11822709073	3.403520774006	0.686689577691237	4.95641827774522	7.1804548527681e-07	9.50211878245182e-06
PRR12	251.403523976415	-5.13792267844357	1.03672989551465	-4.9558932376432	7.1998744745545e-07	9.51593888930478e-06
HADH	1476.97101721676	2.79086697158336	0.563143888206361	4.95586834915745	7.20079627831208e-07	9.51593888930478e-06
ELAC1	283.499083770471	5.58634358925481	1.12765782190209	4.95393503308651	7.27274972109025e-07	9.60442524980242e-06
DCC	28.0366684437757	8.63525089093216	1.74333425811213	4.95329616265521	7.29667887010385e-07	9.62860662964911e-06
IDH2	6496.33421674338	2.40448785750891	0.485443360971721	4.95317899228409	7.30107575724381e-07	9.62860662964911e-06
FIS1	1327.92166126488	1.48948035767809	0.300743001516785	4.95266839183607	7.32026615635204e-07	9.64729798864545e-06
LSM14B	214.341541344214	-4.7052572288187	0.950081066807899	-4.95247973378474	7.32736896474816e-07	9.650044551656e-06
SPIN4	1134.64542104041	2.14215654375438	0.43256638233366	4.95220301725164	7.33779910984634e-07	9.65716641232892e-06
EXOSC4	911.134814244779	3.94918451048659	0.798164077105552	4.94783544356925	7.50433076650521e-07	9.8695808466732e-06
PLSCR4	103.615326957963	8.8092276006126	1.78247381233366	4.94213577762431	7.72713695109388e-07	1.0155665707152e-05
ADAMTS10	102.395436761056	-4.02958436975153	0.815817779838924	-4.93931913392123	7.8395819429532e-07	1.02964126775344e-05
NANP	255.834488540817	4.82353059702044	0.976599356927534	4.9391089220002	7.84803685538248e-07	1.03004814099177e-05
SNRNP40	2540.91109238382	2.32852774955268	0.471668959098694	4.93678395542976	7.94213682368146e-07	1.0416876319628e-05
FTH1P23	41.858926202029	7.07129459384104	1.43283848073403	4.93516519057926	8.0082949531226e-07	1.04964891178351e-05
APOO	487.628318121474	3.69348767016771	0.748578740142284	4.93400022216191	8.05623476729698e-07	1.0552130933623e-05
WDR89	341.321681098924	2.75647255154834	0.558991300267992	4.93115465343885	8.17449824886782e-07	1.06907411086736e-05
RBM47	330.848804244701	3.24696321794625	0.658467287389983	4.93109267556249	8.17709259941439e-07	1.06907411086736e-05
MTG1	1584.46546797413	2.25805014847991	0.457924502378399	4.93105334340463	8.17873942732416e-07	1.06907411086736e-05
FABP5P1	33.824147275138	7.94565208927604	1.61166838027924	4.93007878450736	8.21964613460796e-07	1.07369127633316e-05
SMARCD2	636.068547130984	-2.10538298459863	0.427122282024261	-4.92922770177333	8.25553110362231e-07	1.07764665349932e-05
HIST1H4E	564.824725794315	-3.94877347312386	0.80112501555634	-4.92903528968153	8.26366483504334e-07	1.07797657698924e-05
C17orf49	1458.12773500043	2.27027645080799	0.460714222759838	4.9277325045627	8.31894014854922e-07	1.08445139780545e-05
NOSIP	1957.70318726183	2.45112935158462	0.497598751334589	4.92591539872346	8.39663239096367e-07	1.09314929708934e-05
SEC11C	827.707805496739	2.28107135395529	0.463076502352495	4.92590607030831	8.3970330341219e-07	1.09314929708934e-05
SRD5A3	973.990994744561	3.86268041509202	0.784314250822354	4.92491423054216	8.43973645221085e-07	1.09796517255149e-05
ZNF135	131.282823986299	-6.60258089962874	1.34069207418198	-4.92475567415976	8.44658241869704e-07	1.09811282452134e-05
RCOR2	38.7386243750149	-7.3034085834744	1.48395546564843	-4.92158205049845	8.58473963324537e-07	1.11532009235163e-05
SLC9A3R2	245.092273323638	-4.87251569798564	0.990185466714072	-4.92081116293806	8.61862570611327e-07	1.11896647587539e-05
TMEM134	734.49333543711	2.80777157632464	0.570673016451397	4.92010572671569	8.64974755825193e-07	1.12224929858346e-05
RGS17	114.879522933478	5.66377750258398	1.15138126813974	4.91911555217049	8.69361387622331e-07	1.12718009178707e-05
PTN	259.357794835275	5.87544644304956	1.19445391040947	4.91893943487148	8.70143856179457e-07	1.12743437106594e-05
MTCO3P12	81.3010706638134	3.53768757672597	0.719361167134362	4.91781838991763	8.75140448287055e-07	1.13314481748576e-05
TRIM24	1113.8104540392	-2.16434540335066	0.440197210104564	-4.91676310905411	8.79869161304873e-07	1.13850095784456e-05
KIFAP3	890.825435828446	2.29221047006046	0.466251657966258	4.91625162269416	8.8216997480905e-07	1.14071044220769e-05
CNIH4	1364.25122117452	2.68796441435525	0.546831637151686	4.91552469121247	8.8544989298467e-07	1.14418216010143e-05
EPOR	220.045537439331	7.6469558139987	1.55581050422485	4.915094603895	8.87395974538151e-07	1.1452853272937e-05
PCK2	349.555898171871	2.77683911784959	0.564963988676851	4.91507277189997	8.87494870848558e-07	1.1452853272937e-05
BAZ1A	1734.45597452629	-3.2789045337748	0.667174286829116	-4.91461466442071	8.89572492015133e-07	1.14719650412253e-05
SART1	751.939087543458	-2.98713104381665	0.607869746363972	-4.91409724152985	8.91924754158145e-07	1.14945905984938e-05
AP2S1	1680.98278464172	2.59293221662833	0.527883399779203	4.91194119328789	9.01791023475986e-07	1.16139569989258e-05
HECTD1	4060.95732631542	-2.0049768054766	0.408363021063604	-4.90979031415362	9.11738302949133e-07	1.17341528904345e-05
IGFBP5	1410.09478709775	7.11839938264993	1.44989861975898	4.90958421895265	9.1269696912789e-07	1.17341528904345e-05
CYB5B	2788.69308412099	2.86661401427286	0.583887803060064	4.90952884997663	9.12954687127628e-07	1.17341528904345e-05
ATXN10	3119.67002720028	1.99567722328525	0.406504717611271	4.90935808817269	9.13749948850317e-07	1.17365290691342e-05
RALBP1	1410.85892646397	-2.279696469426	0.464554078875775	-4.90727898664216	9.23486274235454e-07	1.1853667610814e-05
SIRT5	407.52819823192	2.96371928620434	0.603959645272565	4.90714786890574	9.2410362852965e-07	1.18536788321335e-05
CPSF3	2209.45324698166	1.45792732226517	0.297148491831027	4.90639314129252	9.27664919054448e-07	1.18914273757193e-05
HIST2H3A	129.71786234518	-5.62622831606644	1.14687037923895	-4.9057229290375	9.30838485752243e-07	1.19162199760613e-05
HIST2H3C	129.71786234518	-5.62622831606644	1.14687037923895	-4.9057229290375	9.30838485752243e-07	1.19162199760613e-05
RAB29	533.434868199016	3.82376684064348	0.779571807507823	4.90495782917998	9.34474138723836e-07	1.1954802887147e-05
MFSD3	314.855028124544	3.58217352061991	0.730491412375491	4.90378594454794	9.40069298909992e-07	1.20183859570753e-05
ANXA1	3798.67933740094	4.41258146130392	0.89993595349466	4.90321721692399	9.42796298593383e-07	1.20414893116449e-05
CCDC127	508.108639187891	2.67111713704085	0.544775960537603	4.90314795536297	9.43128921538234e-07	1.20414893116449e-05
BIRC3	257.667375044232	-4.95082034423661	1.00990858349639	-4.90224603012725	9.47470671288838e-07	1.20888958643277e-05
GAS7	452.071844054976	-3.81125206693543	0.777579304502514	-4.90143197596266	9.51405938010148e-07	1.21310566154238e-05
ADPGK	2064.70146447654	1.47841331623628	0.301656110052464	4.90098912957259	9.53553331193879e-07	1.21503800213359e-05
GATC	673.994462386372	2.11613481030824	0.431936848520436	4.89917639015259	9.62392174514167e-07	1.22548852526877e-05
GTPBP10	312.045853624768	1.8638147608266	0.380756737402857	4.89502765870851	9.82919032604946e-07	1.25079862070999e-05
FLYWCH1	189.288144845999	-2.1050285896594	0.430216969629635	-4.89294643926197	9.93374475813151e-07	1.26326748815709e-05
GSG1L	90.8224583048393	-8.61744271500309	1.76136552374148	-4.8924783634336	9.95740656483705e-07	1.26543961287962e-05
TEDC2	215.269606060432	7.31346014168896	1.49491578741034	4.89222215945567	9.97038095539875e-07	1.26591748480747e-05
MOCOS	117.75020636925	8.00015487456002	1.6353308796996	4.89207106272561	9.97804025111956e-07	1.26591748480747e-05
JPT1	2503.94767203439	2.2845415688873	0.466994047530408	4.89201432217086	9.98091796842167e-07	1.26591748480747e-05
SESN2	315.248418270465	2.79807629721139	0.572050545044704	4.89130955550917	1.00167283558731e-06	1.26962196985318e-05
AC118553.2	430.791315406389	3.17276455367654	0.648755390582612	4.89054056387456	1.00559432138702e-06	1.27375280709023e-05
ACTBP2	29.2519179734861	4.70653696431123	0.962434104360539	4.89024333508874	1.0071140008998e-06	1.27483792029634e-05
AL691442.1	13.6861077124764	-19.1806319177385	3.92408622406523	-4.8879231552328	1.01905289593122e-06	1.28910191335299e-05
TEN1	275.197278141253	3.00495785970507	0.61480885864443	4.8876294110833	1.02057408857337e-06	1.29017742111037e-05
DYRK1A	1379.23151194963	-3.05451727119737	0.62515436836855	-4.88602083861091	1.02894312616105e-06	1.29990265636167e-05
POLD2	2689.31750388643	2.31032989550608	0.472906751544509	4.88538150060358	1.03228776806582e-06	1.30327177966971e-05
NOTCH1	2050.40205922064	-1.93867841640066	0.396938355261938	-4.88407933045757	1.03913235026845e-06	1.31105228549618e-05
SCFD2	622.175139697204	2.91230897668601	0.596544395448822	4.88196519639561	1.0503379715072e-06	1.32432121417314e-05
TSPAN4	1520.89488122914	3.24199439365171	0.664190266996094	4.8811230075896	1.05483417069724e-06	1.32911870472913e-05
AC133548.2	29.7757291260145	9.20255658297127	1.88636354983189	4.87846395451788	1.06915197456329e-06	1.34627728663411e-05
TP53AIP1	18.7870445335224	32.1395588438308	6.59505397916393	4.87328215134719	1.09759288931668e-06	1.38118560705374e-05
ITM2A	2354.29048548371	4.6172070909766	0.947966098421459	4.87064579489195	1.1123408843745e-06	1.39882868049398e-05
SCP2	1550.82422831658	2.0047900480766	0.411652454720694	4.87010346977489	1.11539825521354e-06	1.40086806819787e-05
MRPS12	606.284465313006	3.67131801098799	0.753849513422982	4.87009402489064	1.11545157255032e-06	1.40086806819787e-05
BBS4	510.433935514356	2.55155550653279	0.523936526531345	4.86997064973698	1.11614826319905e-06	1.40086806819787e-05
VAPA	4751.32025383537	2.13517172743347	0.438468019536525	4.86961792490685	1.11814238564847e-06	1.4024554332191e-05
MPRIP	1983.38425708129	-2.35239663561089	0.483117648314692	-4.86920037762436	1.12050741194153e-06	1.40450563994862e-05
RITA1	432.170505362678	3.33264964136682	0.684652295317806	4.86765276938107	1.12931526300788e-06	1.41462370534955e-05
TP53I13	514.440613236262	2.45969006540476	0.505407760417329	4.86674376225193	1.13451968249042e-06	1.42021773795089e-05
FCER1G	457.879316005931	3.74280442122438	0.769132783373828	4.86626562036068	1.13726648557082e-06	1.42272999248898e-05
LEKR1	28.2276920358105	8.83474665711885	1.81624422184185	4.86429443291472	1.14865817546044e-06	1.43604677488644e-05
APCDD1	383.645092170016	8.66516260710639	1.78237789679399	4.86157431748488	1.16455843028284e-06	1.45497917462498e-05
CLIC1	1697.61008501861	2.63294210108057	0.541870996108847	4.85898326352143	1.17990106140237e-06	1.47319075380811e-05
IFI6	294.664109560276	3.5743908521278	0.73660718647197	4.85250608163027	1.2191104425555e-06	1.52115870145731e-05
EIF3A	8157.50342045996	-1.2174442138791	0.250991225585145	-4.85054491861547	1.23122745739654e-06	1.53528155323091e-05
POFUT2	174.356498658219	-3.24869276489289	0.669946235161651	-4.84918429925801	1.2397020076634e-06	1.54484706437795e-05
ITM2B	7128.70080880811	1.86665683158568	0.384955414032687	4.84902085680806	1.24072376802612e-06	1.54511895152891e-05
STRAP	5029.66503140097	2.1676130988114	0.447440203600892	4.84447548827076	1.26946588257898e-06	1.5798893197559e-05
LYPLA2	1381.24008949617	2.31595780534379	0.478075142729355	4.84433846972647	1.27034217163596e-06	1.57995726236845e-05
ASS1	143.05828284319	7.94077906140574	1.640118246547	4.84158936596417	1.28804724935653e-06	1.60094198517307e-05
DMKN	563.490113406157	5.50699219353321	1.13779977480128	4.84003628362028	1.29815425309347e-06	1.61246188491481e-05
AK1	401.512396352046	3.8370633151165	0.792871663909308	4.83945068259546	1.30198494127256e-06	1.61617601360806e-05
POTEC	35.4600240621626	8.23350823174101	1.7014495107194	4.83911404944349	1.30419193412961e-06	1.61787112964156e-05
UBL7	1726.34155717699	2.63854501046766	0.545333836319505	4.83840325822321	1.30886376239906e-06	1.62261975650607e-05
ITGB1BP1	1231.95619510467	1.50436878621384	0.31093515698604	4.83820742818536	1.31015372315267e-06	1.62317240907085e-05
TMEM94	781.988640541013	-2.05511604564562	0.424877092997969	-4.83696598266701	1.31835979639068e-06	1.63228732549904e-05
PIGF	548.822724774576	2.61026358113885	0.539695752857711	4.83654645662376	1.32114406252479e-06	1.63468198418448e-05
SC5D	3430.29765906718	2.91368727284982	0.602541130270973	4.83566536203012	1.32701004192218e-06	1.64088418559998e-05
CDYL	592.094821365968	-2.46210792059376	0.50925552112809	-4.83472013251768	1.33333085642016e-06	1.64764046961741e-05
MT1F	31.8478999675685	8.63897401492662	1.78695740722456	4.83445994851347	1.3350758007435e-06	1.64873715457264e-05
SULT1A4	132.069581175568	4.98358091611343	1.03107479342403	4.83338449150114	1.34231176745895e-06	1.65660915691276e-05
EMC4	2144.65734772286	2.39466957284727	0.495567761656317	4.83217383803107	1.35050250227219e-06	1.66564862820331e-05
HIST1H4L	205.449326970144	-9.9679010937792	2.06354402373934	-4.83047658741798	1.36206630641032e-06	1.67883403459344e-05
LYPLA1	2350.49790430654	1.51365994638823	0.313368342118049	4.83028992704701	1.36334386834162e-06	1.67933221655815e-05
APLNR	2166.70831650661	-9.42252661938403	1.95094907014178	-4.8297142983334	1.36729091212224e-06	1.683115855204e-05
ANK3	390.552631912071	3.33504294573187	0.691016375699886	4.82628641376845	1.39102422659454e-06	1.71123568963275e-05
TEFM	322.533150764342	4.66512192405373	0.966776687638718	4.82543899092969	1.39695223894675e-06	1.71742951729336e-05
VMP1	2518.80011474014	2.07427655603604	0.429910651208183	4.82490152362283	1.40072458884475e-06	1.72096692615379e-05
PPIE	1269.00598764164	2.86320711782546	0.59353496434716	4.82399064893296	1.4071401727271e-06	1.72774528998702e-05
REPS2	249.83374751242	-3.62587720924014	0.751720795914108	-4.82343608018851	1.41106000817221e-06	1.73145257416306e-05
TMEM43	1772.28573557005	1.88743006153379	0.391350989096005	4.82285752207661	1.41516059748629e-06	1.73537678370322e-05
PSMD14	3175.03881305634	2.6243759272609	0.544618628080512	4.81874065988235	1.44467192706272e-06	1.77043669939847e-05
STAG3L5P	87.170409748524	-2.29989472975998	0.477393432296759	-4.81760865183062	1.45288978823236e-06	1.77869780737003e-05
CCT2	8764.98773826118	2.01123516354534	0.417480271885584	4.81755737693048	1.45326308268063e-06	1.77869780737003e-05
FAM43A	307.25316731862	-3.37875819823237	0.701592608504029	-4.81584064210244	1.4658147233576e-06	1.79291892498218e-05
IARS	5547.10231239814	2.06090859753435	0.428042213723421	4.81473212561694	1.47397478304736e-06	1.80175379074601e-05
MPZL3	228.728024104382	2.55552415258432	0.53078738027195	4.81459101622762	1.47501665216012e-06	1.8018818416604e-05
AKR1C3	331.429195937937	8.82086191392573	1.83218022825046	4.81440732626437	1.47637397217277e-06	1.80239484044051e-05
FSD1	229.460178589075	3.48627852982688	0.724176816161891	4.8141261250312	1.47845414814436e-06	1.80378910917003e-05
PROCR	1306.22094285388	2.61293975455304	0.54278400553876	4.81395864264546	1.47969443179197e-06	1.80415754816081e-05
EVA1A	152.541035979346	8.70921679818922	1.80949141042765	4.81307440753802	1.48625919846349e-06	1.81101342636603e-05
CIB1	925.635141244616	2.89557460333111	0.60164187316606	4.81278769393749	1.48839383237646e-06	1.81246590303575e-05
THOC6	1187.17687413423	2.48230467979087	0.516000282175565	4.81066535336949	1.50428696038237e-06	1.82975062307926e-05
KCNG2	41.24633860051	-29.5609150336915	6.14490504268905	-4.81063821626697	1.5044912289829e-06	1.82975062307926e-05
TRAK1	851.505332896675	-2.12273563790941	0.441368078297457	-4.80944531851441	1.5134969050179e-06	1.83953972754008e-05
RPN2	10474.0578892269	3.09048472878239	0.642649773407796	4.80897194189362	1.5170849648463e-06	1.84273592571476e-05
YTHDC1	1096.16830836958	-2.53849089829371	0.528006740107076	-4.80768654161294	1.52686923345532e-06	1.85344959727771e-05
TAMM41	341.481208033036	2.94283363393264	0.612152845983728	4.80735106148778	1.52943282245993e-06	1.85539017730343e-05
FCHSD2	747.191478497345	-2.40062675201538	0.49942440774373	-4.80678700278343	1.53375243717245e-06	1.8594572422416e-05
PKIG	1582.88337529857	2.7082626792492	0.563595296210834	4.80533229687579	1.54494691079313e-06	1.87184872090298e-05
SLC30A5	311.928738879264	-1.90094146176811	0.395643469007921	-4.80468303074668	1.5499685563621e-06	1.87675034015935e-05
SKI	849.956857992416	-4.62024185528399	0.961894691222603	-4.80327201869832	1.56093596714718e-06	1.88884057748936e-05
ARFIP1	537.705070100151	2.26174742652321	0.470965535162827	4.80236292819443	1.56804155501441e-06	1.89624547294448e-05
MAPK7	164.093349966676	-3.27615447386019	0.682588346041648	-4.79960505165188	1.58978828872994e-06	1.92133558866746e-05
PPP1R12C	201.361738947904	-3.26624993780657	0.680741014950538	-4.79808013043536	1.60193695000196e-06	1.93480173835664e-05
CEP120	195.616572311278	-2.42359716469979	0.505158296473908	-4.7976984276353	1.60499181557248e-06	1.93727449025911e-05
ZMAT2	723.90457208054	-1.96663175598856	0.410073096857978	-4.79580779879758	1.62020575021619e-06	1.95441130270746e-05
MTMR1	255.952994624247	-2.76773857651566	0.57718844096567	-4.79520790798422	1.62506198854171e-06	1.95904024549718e-05
PRSS2	216.078439118716	8.50075198987396	1.7729332603451	4.79473885453493	1.628868815378e-06	1.9614262354836e-05
HIST1H2AJ	777.640481550856	-4.52584252361255	0.943923611907237	-4.794712693401	1.62908139071526e-06	1.9614262354836e-05
SPATA18	104.123641146844	9.81814349401435	2.04863949122565	4.79251890635986	1.64700245303827e-06	1.98176240093992e-05
RAE1	1760.26819566754	2.77332902271967	0.579061822107088	4.78934876526326	1.67323447784619e-06	2.01206707567395e-05
ZRANB3	328.067881942545	2.09519723270096	0.437529936582303	4.78869457268973	1.67869749815847e-06	2.01737471841195e-05
SHISAL1	29.8343840474251	8.75268285452023	1.82843439354024	4.78698217745355	1.69307862691813e-06	2.03338637341548e-05
ADPRHL2	887.849631814125	2.65243361016914	0.554300373844963	4.78519181174326	1.70824116335894e-06	2.05019850985306e-05
PDE10A	330.992091302946	-3.43523511197181	0.717905774165112	-4.78507798041716	1.70920959605495e-06	2.05019850985306e-05
HIST1H2AM	549.801548881996	-3.4571139311341	0.722545827224772	-4.7846292939128	1.71303198796366e-06	2.05350243544671e-05
SERPINA5	47.8026023171452	9.53474102224863	1.99316989074923	4.78370713229294	1.72091375764213e-06	2.06166540385938e-05
ZNF225	149.232115489632	3.10052801751464	0.648175996889242	4.78346626903009	1.7229781636062e-06	2.06285330820797e-05
COMMD9	1520.0816081341	3.25927513769361	0.681396111575249	4.78323119596152	1.72499523735977e-06	2.06377902221741e-05
CSTB	1684.02851575439	3.1298946646377	0.654361732724443	4.78312607249563	1.72589799652881e-06	2.06377902221741e-05
AP000356.3	26.5482737835955	9.4756451020963	1.98144533360701	4.78218850723826	1.7339695479929e-06	2.07214210496007e-05
NT5C	823.457463473202	2.50385166039086	0.523600876160451	4.78198523797654	1.73572428334309e-06	2.07295071553546e-05
SPTY2D1	931.920088273175	-2.98768318021827	0.624951528874941	-4.78066384699754	1.74717295326494e-06	2.08532846340026e-05
SAT2	373.709340347756	1.99644211387623	0.417708071136556	4.77951529268765	1.75718307033051e-06	2.09561434748805e-05
BCKDHB	586.580737548351	2.05605036031371	0.430187789651677	4.77942519470042	1.75797063787093e-06	2.09561434748805e-05
NR2F2	1051.25607521993	-9.21869396822352	1.92888840382715	-4.77927802869906	1.75925777985271e-06	2.09584935508104e-05
NHLRC3	374.579016344368	2.25839868937177	0.472619159977799	4.77847468028563	1.76629999954271e-06	2.10293599945555e-05
TET3	1709.03202941329	-2.45852960742078	0.51464151134393	-4.77716925904519	1.77780124288879e-06	2.1153194491501e-05
ANG	72.1141152041843	7.53936794996799	1.57840258486117	4.77658109678725	1.78300665495782e-06	2.12020111079338e-05
FIGN	310.518334020074	4.40139984833481	0.921639364105616	4.77562050814317	1.79153966003634e-06	2.12903118561055e-05
UTP4	1399.1533208628	2.32154596856062	0.486165607418597	4.77521637305317	1.79514134808002e-06	2.13199368998657e-05
IFIT2	255.258994978457	3.8611150838285	0.808744337774028	4.77420972671754	1.80414294608264e-06	2.14136176341216e-05
PRAC2	46.5176550042194	10.0295382676173	2.10116681356796	4.77331842614926	1.81214929328633e-06	2.14953773049411e-05
LNP1	64.6744854613726	8.89458497687882	1.86355108845607	4.77292253052633	1.8157164723896e-06	2.15244120413731e-05
ELOVL2	58.3235029346923	9.47273010745688	1.98497200204352	4.77222353650568	1.82203117004602e-06	2.15859613910319e-05
SKP1	7920.68787265202	2.21970533672673	0.465309904506793	4.77038058985552	1.83878164021138e-06	2.177099345935e-05
UBE2O	588.174876309695	-1.92709359263019	0.404061658642977	-4.76930575175642	1.84861900982917e-06	2.18739977359971e-05
CYTL1	1430.21710865444	3.68311931824879	0.772400488038127	4.76840625464104	1.85689043410471e-06	2.19583574827585e-05
GSTM3	697.988936657587	2.7082796446959	0.56805341668619	4.76764959974185	1.86387586414821e-06	2.2027415559829e-05
UBP1	939.261838252175	-3.18265851725995	0.667687925723445	-4.76668574440897	1.87281073928772e-06	2.2119413326182e-05
AC005726.1	40.1250858164806	-5.55403464926348	1.16584064977404	-4.76397409057572	1.89816888388494e-06	2.2405151196648e-05
PRPF38B	2197.96150379008	-1.14947658768426	0.241296430633741	-4.76375296835215	1.90025120189965e-06	2.24159693927157e-05
CHURC1	1550.24438898068	2.35692066850702	0.494993340066862	4.76151995941734	1.92140290951902e-06	2.26515850056602e-05
FBXO24	32.5851513051677	7.32719155206018	1.53897939410986	4.76107190265417	1.92567419385826e-06	2.26880290438154e-05
ZNF362	415.627482740445	-2.42781630598378	0.509957773567792	-4.76081831050084	1.92809570579287e-06	2.27026480287723e-05
KATNBL1	911.785004932482	2.44044785471123	0.51274967260726	4.75953079073049	1.94043523090642e-06	2.28339587636895e-05
ACOT4	31.9858448259983	8.77553863473912	1.84394059569525	4.75912220557753	1.9443669236798e-06	2.28544163107331e-05
GFRA3	34.3033331987908	9.32459858813892	1.95931846492862	4.75910310398602	1.94455091971913e-06	2.28544163107331e-05
DDX56	2423.73521799229	2.33674137935424	0.491377653193401	4.75548972194413	1.97965932542399e-06	2.32528341534835e-05
CD320	925.308137273101	2.88167197793278	0.60609457001101	4.75449231937588	1.98945704328128e-06	2.33536508108745e-05
SPG21	849.893132396945	1.19769882406738	0.251946466711183	4.75378297501728	1.99645342487199e-06	2.34214804474915e-05
TPGS2	2546.50213252811	1.84131489255058	0.387463385963678	4.75222939574269	2.01185930026613e-06	2.35736317044901e-05
C17orf107	66.7100325201311	-9.58012880830388	2.01592371919042	-4.75222783337814	2.01187485058604e-06	2.35736317044901e-05
C9orf16	636.450775772417	2.28135035336115	0.480094048288413	4.75188218119848	2.01531798989821e-06	2.35919794159568e-05
AC087783.2	26.4152628697654	8.85617422133969	1.8637419176416	4.75182434730362	2.01589464221016e-06	2.35919794159568e-05
DERL2	1011.50357388285	2.236226512967	0.470919152266372	4.74864210173831	2.04786974496165e-06	2.39465158063663e-05
UBLCP1	747.37892291746	2.30238113720717	0.484858594000571	4.7485620873711	2.04867997199254e-06	2.39465158063663e-05
RPS15	12795.2384197483	1.93257610750208	0.407084920439376	4.74735371041552	2.06095352163551e-06	2.40753428396158e-05
AIG1	499.569693462401	1.78939025573766	0.37704122493003	4.7458742901913	2.07607625610382e-06	2.42372764130931e-05
LGALS12	106.383808171196	10.141621690124	2.1370641868735	4.7455859081898	2.07903650369082e-06	2.42571079447615e-05
EMG1	1598.89313579047	2.51307693817845	0.529597056289926	4.74526228635733	2.08236331652592e-06	2.42811897211403e-05
C1orf54	208.010979829754	2.37613291312402	0.500971118133917	4.74305369534066	2.10520439994062e-06	2.4532648607308e-05
NUP62CL	85.0926503650941	4.32788422655781	0.912748703696268	4.74159449258225	2.12042717151219e-06	2.46950779247949e-05
WDR74	6439.40004371118	-3.67573188896094	0.775240305424053	-4.74140968064132	2.12236270251863e-06	2.47026574116394e-05
ROBO4	815.87695925732	-4.27201155333726	0.901144592039288	-4.74065049169269	2.13033148719378e-06	2.47804076441392e-05
DECR1	1576.30301307252	2.76760120588143	0.58381940941487	4.74050907052789	2.13181907819867e-06	2.47827190058065e-05
AC131392.2	30.9867181036188	9.17326385661966	1.93541282809981	4.73969363199167	2.14041605116645e-06	2.48676252760294e-05
HSPG2	7177.60101967089	-3.99994749852435	0.844555045940214	-4.73615961180049	2.17806074900186e-06	2.52776924363004e-05
RBBP6	1387.09291071536	-2.91418521252796	0.615308919261868	-4.73613354414535	2.17834077215258e-06	2.52776924363004e-05
CLN3	931.752058940078	2.50278418030443	0.528561917016163	4.73508230489467	2.18966221688867e-06	2.53937425249309e-05
WFDC2	93.1577565691136	9.36685192381699	1.97903598072857	4.73303770877812	2.21184377288512e-06	2.56355226431797e-05
SINHCAF	3842.08474687569	1.63883905308323	0.346285409945925	4.7326251872383	2.21634525068394e-06	2.56722207711751e-05
OSTC	3437.16396328621	2.53401772328277	0.535528216948776	4.7318099085807	2.22526754411304e-06	2.57600507755603e-05
SAAL1	854.957306138032	1.88018683133881	0.397405896327613	4.73114981109596	2.2325168158291e-06	2.5828419575669e-05
WDR18	1988.67096425996	2.09642026654771	0.443123336820229	4.7310084853378	2.23407181740335e-06	2.5830867651853e-05
HOXC9	88.9596562473393	8.37226946690124	1.76971836574892	4.73084849484411	2.23583344148815e-06	2.58357003683498e-05
TRIM26	65.8207982307284	8.90709204131196	1.88307718098465	4.73007274011706	2.24439405648011e-06	2.59190443951949e-05
PEMT	553.450505997375	2.19763472886346	0.464847100727401	4.72765071660028	2.27132460186379e-06	2.62143033881374e-05
WASHC3	502.614647691442	2.74568685164222	0.581122123277685	4.72480179580122	2.30339903907506e-06	2.65685403259359e-05
RWDD2A	122.281945850331	4.57512889228377	0.968425206060093	4.72429761602041	2.30912043090541e-06	2.66185657346818e-05
PHB	4770.45847750825	2.15426357038744	0.456026764947926	4.72398494117649	2.31267549259616e-06	2.66214534674669e-05
SHROOM3	126.4867744212	9.15257146747676	1.93748001740298	4.72395657517281	2.31299826928512e-06	2.66214534674669e-05
NAPA	1571.78121989902	1.52536801140047	0.322903675536883	4.72391033909504	2.31352448222057e-06	2.66214534674669e-05
NMRAL1	433.895848868111	2.14301742355828	0.45367542659207	4.72367974535507	2.31615058688966e-06	2.66329186133075e-05
ACTR1A	3004.68666301059	2.22643849461399	0.471345599294518	4.72357967900069	2.31729107759847e-06	2.66329186133075e-05
GPRASP2	284.561045069415	2.77444126980042	0.587552186516834	4.72203377583879	2.33497892727403e-06	2.68201761132766e-05
CCNA2	1775.1545988653	2.32471376585321	0.492386994730235	4.72131431319964	2.34325497968797e-06	2.68991682086211e-05
GTF2A2	1160.67291086129	2.84694670756062	0.603065658516831	4.72079062595332	2.34929671097206e-06	2.69524326721783e-05
C6orf226	108.012236922276	4.00140394487077	0.847960641172202	4.71885574705369	2.37174920742761e-06	2.71937947289315e-05
RBM45	374.160256814803	3.48417273949117	0.738416315483487	4.71843953936725	2.3766057688991e-06	2.72332394066698e-05
BCAP31	3900.9996008879	2.26269395363973	0.479587090080946	4.71800430086187	2.38169460540184e-06	2.72752971248758e-05
SLC29A3	486.23946452199	3.28550055104715	0.696858036320312	4.71473439324299	2.42026251195989e-06	2.77004807023599e-05
C6orf141	52.8437112150006	7.11815735808762	1.50988072931064	4.71438387145818	2.42443224905403e-06	2.77316973734747e-05
GLRX	1037.70999815572	2.17776700898769	0.462092545334932	4.71283735471043	2.44291178503153e-06	2.79264612381607e-05
SPAAR	48.5660131165078	8.77034752253498	1.86116390534542	4.71229186067159	2.44946216773389e-06	2.79847050274434e-05
SLC16A1	2948.42230383597	2.45731287244264	0.521559734245528	4.7114696766178	2.45936695907855e-06	2.80811804567472e-05
ITGA7	42.8624304481899	7.90733255537833	1.67859066895741	4.71069731388992	2.46870657283755e-06	2.81710919777569e-05
SNX1	1823.04347565449	1.76358698328149	0.374407335911296	4.71034302516796	2.47300210771606e-06	2.82033716056729e-05
ATP6V0A2	655.501496476032	-1.93240634074033	0.41037980875647	-4.70882411733632	2.49149939482939e-06	2.83974809506695e-05
CD82	3392.83920475182	3.89433003067639	0.827057721470559	4.70865567127773	2.49355889604819e-06	2.84041175670702e-05
NT5DC1	825.66822008024	1.98368681589665	0.421333403957278	4.70811665361759	2.50016016826293e-06	2.84624509860034e-05
AUP1	2662.75924224008	1.86275810775184	0.39570202397841	4.70747682567696	2.50801782560429e-06	2.85350099116683e-05
MAFK	188.394545248854	-4.10121319972714	0.871582078499032	-4.7054813320507	2.53267681477283e-06	2.87985273769675e-05
MTX1	1062.82487062591	2.02761541594089	0.430994521723512	4.70450391766611	2.5448398039844e-06	2.89181848615784e-05
XPA	519.90116535211	1.76668257796607	0.375538801208643	4.70439425241848	2.54620797642252e-06	2.89181848615784e-05
SUPT6H	2027.80277005488	-2.29975772675933	0.488877265353442	-4.7041617390342	2.54911112549115e-06	2.89340665412891e-05
H2AFY2	2065.95100048297	2.30690652110278	0.490486291138624	4.70330478706649	2.55983843883318e-06	2.90386864317902e-05
HINT1	5205.44989415523	2.44149250344011	0.519222354707891	4.70220991315689	2.57360711430336e-06	2.91776636756044e-05
WDR33	1575.28527767029	1.74882651770602	0.371944387735107	4.70184945753639	2.57815558608064e-06	2.92120068409892e-05
IL1RAPL1	38.6675976461443	10.1651024604183	2.16249425171128	4.70063791030855	2.5935003246576e-06	2.93550363352533e-05
CLDN7	715.496007177727	5.60632596629423	1.19268006608615	4.70061177822122	2.59383226199269e-06	2.93550363352533e-05
NCKAP5L	309.320756521758	-2.37977716758846	0.506609531323532	-4.69745833911025	2.63418891797255e-06	2.97942261851625e-05
REEP5	1565.49073205368	2.39287164440045	0.509550633379409	4.69604292026997	2.65249829275767e-06	2.99836785262461e-05
ANAPC16	1780.98536848557	3.62318021606926	0.771766313763123	4.69465970651489	2.67050903740693e-06	3.01695345307053e-05
CIDEB	40.1880759797162	-7.91768568689743	1.68716241670554	-4.69290070031194	2.69358253364714e-06	3.04123340909966e-05
GPM6B	1019.68618098802	3.85654986949561	0.821958723152842	4.69190211243551	2.70676636890924e-06	3.05432533693585e-05
MAST2	418.491535227024	-2.61532433904121	0.557432772153721	-4.6917305004091	2.70903829982602e-06	3.05509609554573e-05
HIST1H4F	213.822490779687	-7.80462822072729	1.66419899044872	-4.68972055957258	2.73578403502731e-06	3.08326024659423e-05
CPT2	679.811648603486	3.54915960850892	0.756812860907262	4.68961323444506	2.73721928486393e-06	3.08326024659423e-05
NNMT	1638.41569191945	6.30536523349945	1.34458470023731	4.68945186747	2.73937859177405e-06	3.08388592287069e-05
NDUFV1	2825.09670246592	1.56336133724208	0.3334897365835	4.68788441065154	2.76043850401162e-06	3.10577598333151e-05
ELK4	468.651730014053	-3.7133685674934	0.792142922354531	-4.68775073626354	2.76224168810597e-06	3.1059873204036e-05
IMP3	1451.71467237995	3.02245618882611	0.644951404345221	4.68633166539829	2.78145389192652e-06	3.12576244500076e-05
ZBTB10	1125.96322298328	-3.36024710388598	0.717325171594089	-4.68441264429437	2.80763875556203e-06	3.15334567709969e-05
AC124312.1	450.727416270399	1.74535211372868	0.372634083610754	4.68382305992127	2.81573096693108e-06	3.16058815132229e-05
CDS2	2174.77184190793	2.19229998196399	0.468085104239398	4.6835499829167	2.81948660463739e-06	3.16295731820116e-05
PTPMT1	404.473644254565	2.19517148149733	0.468822546512037	4.68230783231106	2.8366306895443e-06	3.18033439641736e-05
NDUFS1	1065.00294047953	1.59535500915703	0.340925382201267	4.67948440464081	2.87597233142401e-06	3.22256386880075e-05
PTDSS2	90.6917987955395	-3.45894998473719	0.739216483680312	-4.67921111217141	2.87980805773712e-06	3.22498248888581e-05
MICAL3	833.801306116179	-2.91981510841978	0.624245287070058	-4.67735226664531	2.90602794135756e-06	3.25245082982673e-05
BUD31	1962.64240284877	1.55292816749532	0.332078930304444	4.67638270838691	2.91979475049298e-06	3.26595773487371e-05
VPS25	1507.10416934016	3.36616637031103	0.71990781884224	4.67582971348265	2.92767475385868e-06	3.27286803297644e-05
SLC39A4	129.657706721478	-6.29641832633696	1.34669073033392	-4.67547461678579	2.93274552339913e-06	3.27663166321432e-05
VAV3	723.058025898745	-2.25337286406063	0.482037047172674	-4.67468813295056	2.94400650396069e-06	3.28730296504971e-05
ID2	2451.65559887205	2.178927539038	0.466233472055733	4.67346870105785	2.96154855756703e-06	3.30497130962849e-05
ZFPM1	78.7796444760704	-5.62195519539944	1.2031620518289	-4.6726500281933	2.97338173421677e-06	3.31625197131787e-05
KIF21B	530.518130728918	-3.87266074067367	0.829179228928965	-4.67047485701724	3.00504264576928e-06	3.34962086915083e-05
LAGE3	239.13066058817	2.63952057868211	0.565164793874582	4.67035563306489	3.00678733829145e-06	3.3496238088452e-05
POLR3B	436.28048914175	2.21504462512691	0.474598936819113	4.66719255625122	3.05343147958789e-06	3.39867261386812e-05
ALDH6A1	944.775332750158	1.84154617648932	0.394577805921134	4.66713066182289	3.05435109047437e-06	3.39867261386812e-05
AC245060.4	273.410486181859	1.69748314279484	0.363764344650976	4.66643630074171	3.06468594821539e-06	3.40820019735601e-05
STAC	82.9964447805148	8.84077586617751	1.89463042782596	4.66622711022438	3.06780610600566e-06	3.40969802348421e-05
PILRA	45.3930256646163	9.16164880886153	1.963639296718	4.66564751692135	3.07646689101238e-06	3.41734866437816e-05
DDTL	50.2150331386004	9.43765680225848	2.02415590380445	4.66251477196997	3.12368657467475e-06	3.46779708186178e-05
MUC12	28.5221270078597	8.16990645292603	1.7523112717562	4.66236026932474	3.1260332823285e-06	3.46839976645196e-05
TRIB1	506.889794575257	-3.03373793148366	0.650761542313288	-4.66182731188987	3.13414124380255e-06	3.4753903019513e-05
GNG5	2604.23166912419	2.91975112424143	0.626430846807609	4.66093127297441	3.14781830426026e-06	3.48854468900958e-05
FBXO6	77.2850625035691	4.71469038292712	1.01166312875215	4.6603362808552	3.15693182212711e-06	3.49662932464632e-05
C2CD3	758.533211086947	-2.0317319366042	0.436058987645925	-4.65930526411702	3.17278390251909e-06	3.51216401137807e-05
CLDN10	906.999595645799	4.51436370365764	0.968990102019173	4.65883366016913	3.18006032651082e-06	3.51702157402494e-05
ZNF219	126.074927046542	-4.42197055663641	0.949168437748419	-4.65878381620658	3.1808303085237e-06	3.51702157402494e-05
HIBADH	937.46561371549	3.17519695152069	0.682005924475685	4.65567356172416	3.22923237768425e-06	3.56848736540878e-05
ERF	315.615533314004	-5.01170456851741	1.07657584928868	-4.65522663528888	3.2362452705667e-06	3.57415300988329e-05
PARPBP	548.748771238321	2.98667562685006	0.641592585749784	4.65509685302823	3.2382844686556e-06	3.57415300988329e-05
FREM1	221.81896653253	-4.98724391236413	1.07137544321021	-4.65499180886641	3.2399358728035e-06	3.57415300988329e-05
AL096711.2	52.8953697947697	8.94668215959492	1.92221018192515	4.65437247379188	3.24968890060291e-06	3.58285654706381e-05
PACS1	758.36975810265	-2.74113250677239	0.589004632077421	-4.65383862450182	3.25811832518348e-06	3.59009164221363e-05
SPAG6	26.9551791320979	8.5796656337875	1.84394976622501	4.65287384230215	3.27340535869132e-06	3.60487046030451e-05
ZC3H12A	288.256300871989	-4.29915852809723	0.924124771243158	-4.65214077349522	3.28506684719071e-06	3.6156419769767e-05
SNAPC4	236.371516999015	-3.74186399008855	0.804540445216319	-4.65093335249599	3.30436112593827e-06	3.63479723853209e-05
ZNF492	27.9471922594111	-5.75762886325918	1.23802081437579	-4.65067210211821	3.30855011834858e-06	3.6373242810524e-05
EEF1E1	906.838144969969	2.85599802647982	0.614141194040419	4.65039319002571	3.31302792660678e-06	3.64016576987401e-05
AC126755.1	199.656436502483	-7.18827872397144	1.54584696445656	-4.65005843996884	3.31840986234379e-06	3.6439968494087e-05
FUBP3	653.862111430309	-1.71538320001844	0.368912975960244	-4.6498315640795	3.32206221978936e-06	3.64592536313412e-05
COMMD8	394.060871864821	3.07781779633153	0.661966463818133	4.64950713451417	3.32729174213624e-06	3.64958160968601e-05
SERF1A	42.7187520806346	5.05216149924614	1.08663865565855	4.64934821979464	3.32985618895115e-06	3.65031213233482e-05
CCNDBP1	1805.61919542209	2.12659686926654	0.457675132766193	4.6465204618249	3.37580662840117e-06	3.69857605988021e-05
LPL	718.813982358889	3.38819797245709	0.729291093761234	4.64587871899388	3.38631914507453e-06	3.70798089530143e-05
NDUFB2	1535.16192762637	2.59074382911868	0.557703534720844	4.64537817644541	3.3945404168239e-06	3.71486756600398e-05
ACO2	3162.55727210741	1.73431387637355	0.373368353296845	4.64504787580295	3.3999759915934e-06	3.71838269332386e-05
MINK1	656.172425523746	-3.46709523645773	0.746422820173968	-4.64494806797259	3.40162011522606e-06	3.71838269332386e-05
TMED7-TICAM2	81.0290571045322	7.51410732819615	1.61818876075453	4.64352955009555	3.42506978587913e-06	3.74188874107295e-05
NEXN	134.109184370182	-3.66479112384815	0.789304481133442	-4.64306387642131	3.4328016272668e-06	3.74820611522351e-05
CASP7	789.962340433092	2.67208353082933	0.575957919447823	4.63937284409785	3.49468076635512e-06	3.81360509508946e-05
ZNF746	250.317994723341	-2.64744381708637	0.570673870503622	-4.63915373372534	3.49838752428925e-06	3.81548470317831e-05
RNASE4	126.244620330463	7.33100947114085	1.58057183498623	4.63820075042949	3.51455333884809e-06	3.83094283443147e-05
PRXL2C	345.552341129137	2.18639878999643	0.471633745955345	4.63579802918393	3.55563017698672e-06	3.87352164550145e-05
TMEM63B	147.122413012786	-4.72371105131689	1.01903412830978	-4.63547875393721	3.56112301979855e-06	3.87730880094488e-05
CDO1	181.649628772517	5.83474952541649	1.25912465338159	4.63397290311671	3.58713968898848e-06	3.90342512393155e-05
PGAM1	8254.20481834956	2.87875246636071	0.621388492551773	4.6327740228	3.60798301203321e-06	3.92388559702345e-05
EFCAB11	253.535600482091	2.8952449624193	0.625109975567394	4.63157696338372	3.62891050171163e-06	3.94441442209786e-05
NQO1	1567.5665598391	3.74927934365743	0.809557394322291	4.63127058063139	3.63428548827021e-06	3.94802493607117e-05
BORCS5	137.144307939179	2.37060780595084	0.512003794062864	4.63005906096815	3.65561448734968e-06	3.96895287197965e-05
MIB1	1021.83182239096	-1.7222234853142	0.372196535893892	-4.62718837825288	3.70663344747485e-06	4.02207381083783e-05
SYT4	43.2302413286516	10.7224051475623	2.3181860446734	4.62534280723483	3.73979344176395e-06	4.05576696549561e-05
SRRT	2106.5470330667	-1.83812987938083	0.397627939657839	-4.62273823354201	3.78707491873934e-06	4.10472810245322e-05
HEPH	1413.04217565437	2.73450807635894	0.591805405058357	4.62062031368115	3.82594394781492e-06	4.14233454461588e-05
SNRPB2	1157.05521764342	1.49917620657673	0.324453968077047	4.62061295000321	3.82607975412825e-06	4.14233454461588e-05
ZYX	956.408402873442	-2.04063733593311	0.441663898660063	-4.62033990580637	3.83111869771561e-06	4.14545584241282e-05
MXD1	1416.03562642909	-3.82375054111688	0.827668250924499	-4.61990723559322	3.8391165175683e-06	4.15177347580446e-05
RPL39L	328.999498038356	2.33052114240659	0.504904249028029	4.61576852817734	3.91643274642095e-06	4.23300555639022e-05
PTTG1	1470.68318047246	2.41392428453479	0.523050973245436	4.61508420404388	3.929359715259e-06	4.24459149466292e-05
LSM1	673.52483010437	3.28303851724234	0.711580949812803	4.61372457779542	3.95516467396984e-06	4.26799716963562e-05
PIGM	687.294360865758	2.58525450428639	0.560341941312958	4.61370872619099	3.95546648444491e-06	4.26799716963562e-05
RPL7	56044.9768125396	2.56680713940509	0.556417418837608	4.61309630594836	3.96714372357367e-06	4.27819627127731e-05
UTP11	1253.34494324024	1.82724378422696	0.396192989417319	4.61200433383308	3.98804677871828e-06	4.29832754827326e-05
EEF1AKMT4	443.770319364473	3.62766933371348	0.786645145361	4.61157022973644	3.99638589691211e-06	4.30490241041042e-05
SFMBT2	1117.31946033234	-2.46218461190693	0.534021570080646	-4.61064636684076	4.01418892316399e-06	4.32165871302336e-05
ACP5	122.298059265655	8.03769746038681	1.74352847218402	4.61001789682185	4.02634308198566e-06	4.33231811865811e-05
LRRC37A11P	159.594646335476	11.6413761857753	2.52589582064908	4.6088108981406	4.04978455348493e-06	4.35510388111902e-05
MAML3	763.613275164624	-2.06415443386539	0.44800427455697	-4.60744361402941	4.0764969767775e-06	4.38137975793615e-05
AASDHPPT	1167.2276079197	2.20145251663135	0.478154988581478	4.60405636080952	4.14340251373245e-06	4.45080131475126e-05
TMEM200A	169.44532026191	-4.50236823073273	0.97835480027055	-4.60197898501409	4.18495438044205e-06	4.49292589766275e-05
GPBP1L1	1053.17832504678	-1.20350681219438	0.261537816735216	-4.60165503871596	4.19146986683216e-06	4.49740974327281e-05
ZNF518A	912.993187564764	2.32878997839628	0.506116215993851	4.60129492951194	4.1987241012107e-06	4.50268081528607e-05
REN	7201.15844400525	11.5558960695055	2.51176261193431	4.60071187245132	4.21049503341436e-06	4.51278698453129e-05
SPTAN1	5176.82417813962	-2.02889936882257	0.441017805782841	-4.60049309170435	4.21491999873124e-06	4.51501291006152e-05
GLA	1053.68384979609	2.16133242779083	0.469843643167392	4.60010997109692	4.22267956780754e-06	4.52080638807369e-05
TRADD	198.962705280468	5.74512573865284	1.24913830661014	4.5992711201402	4.23971713952397e-06	4.53652093259693e-05
SENP8	96.4683152299935	4.69874315784968	1.02182147371388	4.59839930821943	4.25749396401909e-06	4.55300856174411e-05
ZFHX4	99.0746051652546	8.59667479227537	1.86964679342455	4.59802077189629	4.2652347892017e-06	4.55875122438968e-05
MRPL10	1394.34586638448	1.82572018743248	0.397179188343614	4.59671664833805	4.29200667544426e-06	4.58481690863568e-05
CDC123	3427.12219812941	2.20018966828129	0.478772206230669	4.59548327920535	4.31747416194533e-06	4.60946103197583e-05
MTERF3	712.657895639599	2.55665027265774	0.556509667563791	4.59408060932684	4.34661346178376e-06	4.63799576266249e-05
PCDHA12	149.166919710549	8.47179750244825	1.8445370510213	4.59291262149357	4.37102112715654e-06	4.66145281380842e-05
SLC7A3	855.177296547764	6.09310792395738	1.32713734282138	4.59116605897318	4.40776452979321e-06	4.69803195004788e-05
NXT1	1227.13720942353	2.49216073979454	0.542839435238721	4.59097216969615	4.41186168717061e-06	4.69979371307016e-05
AC021087.5	96.8729930496272	8.17026984198941	1.78030119176502	4.58926269317906	4.4481436173125e-06	4.73581979367025e-05
PRSS35	123.226320942638	8.54640022068859	1.86235638269963	4.58902511897316	4.45320846010264e-06	4.73858839351708e-05
PIGH	536.590656969152	2.26996016326086	0.494689311286401	4.58865819711772	4.46104172232904e-06	4.74429813257426e-05
UNKL	190.225897958403	-3.60602327325993	0.785985657444124	-4.58789958710702	4.47727885300681e-06	4.75893409539054e-05
TOE1	521.628796866011	2.36047358363365	0.514659580248674	4.58647555437151	4.5079115753539e-06	4.78884661717706e-05
ARL16	815.507135514233	1.90452012987476	0.415434582719629	4.58440440226927	4.55282325608944e-06	4.83388655814951e-05
ZHX1-C8orf76	28.9522384551136	8.08967287810129	1.76498562196046	4.58342140437137	4.57428866949797e-06	4.85399682875866e-05
CD70	74.3253978484239	6.18767015477037	1.35024406609322	4.58263088144775	4.59162136773447e-06	4.8697019116822e-05
KDM3B	1660.41822827355	-1.934421410306	0.42261965288763	-4.5772159365725	4.71204997353435e-06	4.99169618394614e-05
CMIP	401.314949948076	-4.35262363150683	0.950935516546522	-4.57720166695855	4.71237129156302e-06	4.99169618394614e-05
ZNF777	119.423802231872	-5.73740438261895	1.2534993623252	-4.57710993324821	4.71443741941242e-06	4.99169618394614e-05
BMF	282.363217557918	-3.64328226029403	0.796161586628641	-4.57605883212925	4.73817349617353e-06	5.01406714278617e-05
REXO1	367.171241744163	-3.39810867375213	0.742735956205825	-4.57512342759189	4.75939312529656e-06	5.03375198092421e-05
MALT1	281.683982914296	-2.91638579196689	0.637530095143011	-4.5745068573001	4.77342974744369e-06	5.04582227508781e-05
EIF3K	1722.86416780115	2.24233257809068	0.490380789930583	4.57263543787695	4.81627705391183e-06	5.08831731827564e-05
SNX18	409.626052157165	-2.46209999300303	0.538497146451993	-4.57216906203704	4.82701221858993e-06	5.09685837117227e-05
AL050331.1	21.3879456709969	7.59095371573611	1.66080684335348	4.57064212260141	4.86232030296084e-06	5.13132243607744e-05
ADAR	4031.02838286353	-0.934233335670582	0.204409203969557	-4.57040738639987	4.86777009823297e-06	5.13425581178407e-05
KIF1BP	1117.11230687901	3.71553591282882	0.813008016732749	4.5701098099383	4.87468724507324e-06	5.13873280418137e-05
SLC2A4RG	349.586247115396	-3.79342789338959	0.830345730845344	-4.56849207802592	4.9124563307503e-06	5.17571015494064e-05
ARID3A	1348.89029404865	-2.77524483757327	0.607707986155766	-4.56674077154867	4.95365985981312e-06	5.21626351503213e-05
KRT19	2535.53523464184	7.83222558866999	1.71516433561346	4.56645781750624	4.96034798721155e-06	5.22044724127551e-05
CDK2AP2	1359.96307523342	1.79835994869404	0.39384727904746	4.56613526198142	4.96798271480471e-06	5.22562208097729e-05
SENP3	128.931840671852	-3.96059596581165	0.867449492158695	-4.56579432187515	4.97606482985833e-06	5.23126159368595e-05
WARS2	425.185250025832	1.87020676486422	0.409727161911305	4.56451741236787	5.0064464923439e-06	5.2577936749104e-05
NSMCE4A	1067.87598122127	2.28957141750177	0.501603574277284	4.56450379326067	5.00677148885008e-06	5.2577936749104e-05
CENPB	180.600811942897	-3.03354229567438	0.664972371633713	-4.56190726875093	5.06910356993969e-06	5.32034516609172e-05
DMAC1	866.948061741083	2.62383557251327	0.575184074865519	4.56173195185686	5.07333889479688e-06	5.32188544839904e-05
SFXN4	651.020117015547	2.27555079670741	0.498864371219061	4.5614618481306	5.07987072319683e-06	5.32583174839851e-05
RPL26	9268.545535683	-1.17566194026415	0.257836131527862	-4.55972533134718	5.1220570435325e-06	5.36459901259071e-05
DCP1B	225.424937213105	3.71611550085159	0.814989415472932	4.55971013892881	5.12242759887484e-06	5.36459901259071e-05
COMTD1	168.706032299954	4.90577833008591	1.07595935308064	4.55944577835576	5.12887967772845e-06	5.36843214171816e-05
POPDC2	27.7090846328782	5.61564314130239	1.23176054543057	4.55903800631916	5.1388471700651e-06	5.3759387043532e-05
TUFM	5821.11216776528	1.87269541333684	0.41087132892927	4.55786345135614	5.16766150890552e-06	5.40314276744074e-05
YAP1	458.854834125687	-7.12750540600782	1.56423384525853	-4.55654723723859	5.20013486303754e-06	5.43414093187423e-05
GALNT3	93.6665866993935	8.51841174710983	1.86995436798166	4.55541156135495	5.2283109627182e-06	5.46061722928548e-05
GUSB	1841.09063672155	2.65043226618352	0.581910704984041	4.55470614904088	5.24588576562376e-06	5.47599845284547e-05
ZNF204P	57.7981919465904	7.78765870194265	1.70997195890106	4.55426105755997	5.25700396644464e-06	5.48462681859997e-05
UBTF	1396.32683335672	-2.36670165310756	0.519766754486495	-4.55339175250974	5.27878394610903e-06	5.50436321669113e-05
PAFAH1B1	1302.68029602123	-2.47731333742708	0.544176615922047	-4.55240681966745	5.30356531775448e-06	5.527206175056e-05
NNAT	813.458958317728	3.18005141224626	0.698645290231638	4.55173956900491	5.32041690566059e-06	5.54176469458514e-05
MICOS10	1123.02023437498	2.48325235771347	0.545827006421459	4.54952270316216	5.37677330445282e-06	5.59685989069923e-05
PDAP1	1687.38826235175	-1.66858944707821	0.366768872935935	-4.54943036392749	5.37913307572924e-06	5.59685989069923e-05
TIPRL	1040.25256669249	2.68832449808733	0.590961346020153	4.54906994542356	5.38835322673231e-06	5.60342108402427e-05
TRIM41	147.16946999893	-2.11357798340275	0.464692638855668	-4.54833540855642	5.40719085805105e-06	5.61997112533004e-05
CPSF7	798.415968918249	-2.32307749842922	0.511237182242622	-4.54403079259352	5.51885905252199e-06	5.73293473051825e-05
LIN7C	891.612218496862	1.89046631619854	0.41624404770995	4.54172576544775	5.57955909980527e-06	5.79285973925787e-05
EXOC1	914.933236081264	1.76591819263209	0.388956465319704	4.54014356383197	5.62159376931893e-06	5.83335159182215e-05
LYRM1	711.567589446927	1.9575296777112	0.431243786524864	4.53926465465338	5.64507471867146e-06	5.85150181536853e-05
SERPINB9	2151.16319192752	2.87502943160504	0.633369486361649	4.53926103721931	5.64517155580852e-06	5.85150181536853e-05
PBX2	105.928485615015	-9.10587399671024	2.00609224818805	-4.53911030508935	5.64920800322984e-06	5.85253079127712e-05
COX11	911.616098864341	2.37722190835595	0.523845880625618	4.53801775727794	5.6785479763872e-06	5.87975877705833e-05
DKKL1	25.0608961667911	8.59658601078046	1.89444549768546	4.5377848142284	5.68482241446802e-06	5.88308748037627e-05
ARGLU1	4902.00084415916	-1.76956785132479	0.390005003478754	-4.53729525401125	5.69803060079192e-06	5.8935843137185e-05
STPG1	176.098268659525	3.21980748764569	0.709873497463413	4.53574826944661	5.73996111834418e-06	5.93376195610333e-05
NCOA2	859.054486172631	-1.94182040606849	0.42815547821908	-4.53531603553346	5.75172936605827e-06	5.94273252286772e-05
JOSD1	605.446351292202	-2.35921361558567	0.520315023123861	-4.53420237882323	5.78215692120637e-06	5.96961880995294e-05
TTLL7	108.347952890442	5.88017889178738	1.29686851065968	4.5341365323122	5.78396080868647e-06	5.96961880995294e-05
ALG1	1114.26146280584	3.24844855518324	0.71659284385347	4.53318587123302	5.81006459391821e-06	5.99334345557185e-05
TRABD2A	186.75889217942	3.94822686461898	0.871223637394044	4.53181788826196	5.84782539119284e-06	6.02906094487163e-05
CENPX	960.572198982388	4.07194922127387	0.898650746572296	4.53118103646541	5.86548460256083e-06	6.0440266847824e-05
ACSM1	80.3130031238937	8.83499298174277	1.94993214112956	4.53092330516938	5.8726457100552e-06	6.04816452667067e-05
TCAF1P1	147.536167906826	2.72177411307472	0.60073535731411	4.53073733705934	5.8778180617727e-06	6.05025084003027e-05
PRKRA	1339.5544845778	1.56294092612175	0.344994098602866	4.53034104772006	5.8888546501183e-06	6.05836796214418e-05
ZNF512B	172.987191711076	-2.41492855604107	0.53322238250095	-4.52893320928208	5.92822330997244e-06	6.0956084387246e-05
DDC	358.405824248119	6.47420809323504	1.42961726406258	4.52863032364139	5.93672603894533e-06	6.10108863050994e-05
MXD4	407.134271520918	-2.26961041941737	0.501201653561937	-4.52833785221521	5.94494749149119e-06	6.10627405803379e-05
COX5B	3051.2807285085	2.46538704924439	0.544478224826161	4.52798098589072	5.9549938621227e-06	6.11332738819516e-05
FCER1A	130.653249415679	8.26975690206154	1.82675892583969	4.52701053493431	5.98239587924175e-06	6.13818078794345e-05
STARD3NL	1792.45369928245	2.7409028363823	0.605542107518902	4.52636208506233	6.0007729640131e-06	6.15375266944234e-05
BET1	581.157496942117	1.6173242164254	0.357480903430153	4.52422549262525	6.06170707992247e-06	6.21292663820625e-05
HAT1	2016.51232851653	1.77542268470559	0.392556505399203	4.52271879407554	6.10503259813692e-06	6.25399929658906e-05
METTL18	219.619368872142	4.0780174499814	0.901703748865608	4.52256903124975	6.10935522308887e-06	6.25509490040217e-05
SHISA2	129.48561174075	5.64778777618824	1.24907453932323	4.52157785495195	6.13803760396465e-06	6.28111692650518e-05
LAMP1	537.546662922839	-3.07016923539497	0.679237108735276	-4.52002576995765	6.18321043519893e-06	6.32397714085134e-05
CIART	55.8953293331879	6.90974362501526	1.52873587204146	4.51990677486231	6.18668684002064e-06	6.32416876979888e-05
RNF135	384.240967166491	2.39587074873924	0.530111839366707	4.51955714024695	6.19691213135936e-06	6.32829952117809e-05
HIST2H2AB	315.292726584106	-6.46814506935272	1.43115007310711	-4.51954354116754	6.19731017182148e-06	6.32829952117809e-05
PNPLA6	529.594357835745	-2.70210211490792	0.598084521038681	-4.51792684788971	6.24480497591949e-06	6.37341348603928e-05
STBD1	66.3171202929559	4.74480373004373	1.05037728468239	4.51723756714564	6.26516021777443e-06	6.38796090799839e-05
SOX12	338.929920711979	-3.71284686516386	0.821937059539722	-4.51719121564251	6.26653130596028e-06	6.38796090799839e-05
C12orf4	390.312167029629	1.56165452721431	0.345720071402988	4.51710692085902	6.26902550103649e-06	6.38796090799839e-05
RPS27	18017.4700936452	2.54055273547823	0.562504766507037	4.51649992453255	6.2870139600014e-06	6.39985787556457e-05
TRA2B	5015.75046412714	-1.65169983738858	0.365704439675607	-4.51648833920008	6.28735777352896e-06	6.39985787556457e-05
OXA1L	2130.84517700325	1.47194101954399	0.325944989490439	4.51591853534893	6.30428984639546e-06	6.41369762785671e-05
ZBTB4	133.102098925187	-2.84718850978717	0.630625771923829	-4.51486227894136	6.335792626782e-06	6.44233847846453e-05
SLC25A26	302.000317702556	2.27840826785793	0.504685457715622	4.51451143088366	6.34628993193882e-06	6.44960162850527e-05
SALL3	67.5308610033087	7.94418489863139	1.75979406763155	4.51426962094675	6.35353452275622e-06	6.45240094747587e-05
PGAP2	648.455488358716	1.7425937204599	0.38602726634271	4.51417263078212	6.35644255697011e-06	6.45240094747587e-05
MGST1	1429.70294178643	4.13971021822626	0.917065464523754	4.51408364873501	6.35911160571394e-06	6.45240094747587e-05
PSMD4	5433.95247510512	1.68717003155585	0.373787508351933	4.51371432660967	6.37020102274206e-06	6.46024394859095e-05
CHST4	38.973482855969	8.32254286317345	1.84556393340144	4.50948499401737	6.49851909021418e-06	6.58690169038684e-05
RAB12	184.959076747249	-3.64828647970067	0.809181205937815	-4.50861494672559	6.52522129897077e-06	6.61048235703951e-05
TNKS1BP1	319.088040425657	-4.03247231095784	0.894667853043341	-4.50722834987399	6.56799375721516e-06	6.65030984537825e-05
RPS3A	30373.1790315321	1.47117408489988	0.32651320624869	4.50571081581111	6.61511263381993e-06	6.69449398542577e-05
PHF8	861.438178751326	-2.85490196917216	0.633733415332492	-4.5048941717462	6.64060279447976e-06	6.71675489385885e-05
CAPZA1	3744.096916469	1.82558110493417	0.405281679653445	4.50447478034344	6.65372987842588e-06	6.72649411684399e-05
DAP	2817.67252696751	1.20926180191138	0.268535276729105	4.50317670229699	6.69451764305419e-06	6.76417158384898e-05
S1PR1	1603.41319310048	4.70793367276903	1.04573174825909	4.50204718428667	6.73020348678977e-06	6.79665717668034e-05
TAF15	416.347539164991	-2.30655962045701	0.512478877501405	-4.50078963586296	6.7701483767634e-06	6.83340750595311e-05
JAGN1	1101.22561071942	3.6003757193186	0.800695041267634	4.49656302806447	6.90607142278922e-06	6.96694340594917e-05
ENPP4	322.945923384709	4.54379196649846	1.01060231361174	4.4961226639781	6.92038225060854e-06	6.97771945016786e-05
CCL2	280.088494112649	8.10102407314401	1.80226029348274	4.49492456913055	6.95946130885888e-06	7.01344455171586e-05
RIMBP3C	336.67691853616	-9.11526012059819	2.02833624302293	-4.49395910167895	6.9911060936024e-06	7.04164420994169e-05
MINPP1	945.098648532778	3.01130914396854	0.670162009106016	4.49340473355924	7.00933857190482e-06	7.05631214976889e-05
RPS16	6084.00001728339	1.61891547718877	0.360371982673192	4.49234556243764	7.04429992296266e-06	7.08779690835824e-05
DYNLT3	459.549727756432	2.26536883423496	0.504367576789706	4.49150369390119	7.07220740788574e-06	7.11215502295121e-05
TMEM59	4770.7750427849	2.6303672207567	0.585714812638612	4.49086682460197	7.09338950155706e-06	7.1297278272838e-05
MIPEPP3	25.9407343279389	8.41391420113881	1.87365293207631	4.49064715086525	7.10070985223855e-06	7.13220386945468e-05
PTGIR	71.3296886111018	4.77676191411652	1.06373167818062	4.49057033093777	7.10327148429671e-06	7.13220386945468e-05
AL139300.1	83.7929980492319	8.97330553229843	1.99936395524587	4.48808007604346	7.18679171075958e-06	7.21229806964954e-05
BIN1	1831.12089022105	1.92646860176089	0.429269636879102	4.48778212166787	7.19684743044812e-06	7.21862192971604e-05
GGT5	295.455582152214	4.79519031075671	1.06869870114678	4.48694314460302	7.22523456849052e-06	7.24331649024691e-05
FAM171B	610.332548420714	1.94521103039897	0.433564096738011	4.48655930007599	7.23825778136983e-06	7.25259096509531e-05
GLMN	418.024017849566	2.74163266425275	0.611229241169614	4.48544094357547	7.27632988602899e-06	7.28694120044611e-05
GCSH	964.085299587926	3.53686710427427	0.788695971548797	4.48444930855773	7.31024814328436e-06	7.31709793331971e-05
BEST1	156.524951564543	2.91946259906529	0.651041424245615	4.48429622193115	7.3154978296983e-06	7.31854278196873e-05
C14orf28	39.4172682398144	8.80549685483369	1.96417572833454	4.48304941752845	7.35838802558e-06	7.35762272261322e-05
MALRD1	73.2613656302943	8.13164596152238	1.81425543764161	4.4820843817301	7.39175033691762e-06	7.38714009762224e-05
DNAJC8	1965.50319906101	1.81633160348584	0.405671869810566	4.47734175981688	7.55782087165e-06	7.5491833620824e-05
CTSC	4748.62276134704	2.23166234773246	0.498510003234948	4.47666512858454	7.58180304520723e-06	7.56920607233877e-05
NAGA	1086.20677526092	2.65975210610722	0.594561160397267	4.47347099553233	7.6960001470788e-06	7.67922630140276e-05
ITGB3BP	479.41074580193	2.16680712138875	0.484533069398544	4.47194888901687	7.75099552626811e-06	7.72940445967936e-05
HLX	895.627109191002	2.77334578181888	0.620177653952356	4.47185699798196	7.75432764859657e-06	7.72940445967936e-05
HIST1H3G	195.09662233286	-5.51721576561122	1.2339751884006	-4.47109132944746	7.78214536630794e-06	7.75311352867197e-05
MOCS2	584.090889345995	2.28173251622216	0.51052345495467	4.46939801507211	7.84400485709459e-06	7.8106952559407e-05
MRPL4	1042.51884910713	1.71777260303647	0.384510010264143	4.46743272524016	7.91638949036112e-06	7.87869239754988e-05
PBDC1	917.25033147194	2.06154501425305	0.461530340022061	4.46675946407881	7.94133325395387e-06	7.89942865013062e-05
ID3	2094.58234913296	3.07454538649682	0.68844140240303	4.46595073417288	7.97139536190447e-06	7.92199346561098e-05
XPNPEP2	65.82428515539	10.53293483369	2.35850999742014	4.46592757512643	7.97225783022532e-06	7.92199346561098e-05
OSTM1	683.31472687552	2.50370998424266	0.560659554436471	4.46565115038339	7.98255908053605e-06	7.92813254135058e-05
SMAD5	1109.31884338923	2.08761519220123	0.467510126963256	4.46539031306441	7.99229111719115e-06	7.93370023755041e-05
CFAP221	31.1300768149585	4.49570230670956	1.00707750229913	4.46410757508335	8.04031631260932e-06	7.9772550081967e-05
ANXA2	9940.78848641227	3.42900511549928	0.76820865129006	4.46363772360663	8.0579762954482e-06	7.9906533372294e-05
H2AFV	2175.77893502629	2.17678330171144	0.487844481333241	4.46204350977274	8.11817367029581e-06	8.04619810991999e-05
ZNF662	117.598675665857	-6.66279605713977	1.49376112943768	-4.46041601018762	8.18007122320962e-06	8.10336988561951e-05
OXSM	158.739628288218	6.38953813839549	1.43313445571516	4.45843592198541	8.25598693788772e-06	8.17436235024228e-05
SUMO3	2119.5845787027	1.66789249466665	0.374165760741925	4.45762993214404	8.28708068639927e-06	8.2009257559488e-05
CUL1	2395.54194771251	1.35435748576997	0.303933658066484	4.45609576243021	8.34657597743483e-06	8.25555364681672e-05
WNK1	4775.39457778996	-2.17696654352625	0.488576083122022	-4.45573702588005	8.36054660154239e-06	8.26512031128314e-05
PSMA6	5024.76885057307	2.89690027879579	0.650260154676373	4.45498660491898	8.38984328292088e-06	8.28982048530333e-05
AGRN	461.848565269916	-4.40730253830373	0.989437727646958	-4.45435060252352	8.41474982216502e-06	8.31015971138105e-05
AL031777.3	250.839856804199	-3.96232622963443	0.88989206021448	-4.45259195669128	8.48398869925981e-06	8.3742368947314e-05
VTN	114.159481229111	8.12035626926826	1.82397739560709	4.45200488165342	8.50722315259062e-06	8.39036995270726e-05
NTS	1051.45404797259	4.4530301366208	1.00024070597649	4.45195852359709	8.50906043674806e-06	8.39036995270726e-05
DIMT1	1429.46869861357	2.4142998749339	0.542345509963489	4.4515900483742	8.52367751162866e-06	8.40047520213203e-05
GCSHP5	75.5092936538712	8.75073219771313	1.96654212034267	4.44980664649498	8.59476323473138e-06	8.46619403060527e-05
BAIAP3	41.4776340117126	-9.2539659262184	2.08047362596978	-4.44800924688714	8.66697996455115e-06	8.53295907621042e-05
RAB4B	195.654975072739	3.66780342327386	0.824708346507858	4.44739457143218	8.69180946545155e-06	8.5530251996777e-05
TRIM4	342.967132360133	-3.80062140207398	0.854623083961118	-4.44713169279065	8.70244905369132e-06	8.55911459868935e-05
CPVL	2192.37261053886	2.87260312284284	0.646245382515617	4.4450656059789	8.78650497712107e-06	8.63736798057689e-05
ATP6V1B2	3735.71487265334	2.21083511115395	0.49739697694104	4.44481010871928	8.79695327814256e-06	8.64322011405852e-05
C1orf53	29.5701946278312	5.37391555322936	1.20933430814647	4.44369726140152	8.84260067796345e-06	8.6836325758877e-05
TSC2	938.140813763726	-2.13367280772962	0.480292988896982	-4.44244004608459	8.89444213291521e-06	8.73008337578834e-05
ALYREF	883.025284623416	-3.44955399469136	0.777343920611518	-4.43761622523231	9.09606092539981e-06	8.92342140171365e-05
TRAPPC12	186.335997695805	-3.07516622515265	0.693017482697161	-4.4373573566779	9.10700326782266e-06	8.92960014450251e-05
HNRNPUL1	1781.75115235059	-1.77976374622066	0.401125225047256	-4.43692800922951	9.12517946643352e-06	8.94286191542221e-05
MZB1	588.923776006103	4.75316810409154	1.07157173201555	4.4356975478918	9.17746261016621e-06	8.98951864840936e-05
MRPL58	610.235255320314	2.42629210916038	0.547087925482884	4.4349216938371	9.21057617813596e-06	9.01736042531559e-05
HIST1H4A	105.798716605742	-7.30931782769867	1.648326472257	-4.43438721073882	9.23345437148417e-06	9.03412036056412e-05
CDC42BPB	789.781831876091	-2.97584679097704	0.67109695297392	-4.43430234303669	9.23709206826974e-06	9.03412036056412e-05
MAN2A2	582.488606037745	-2.41235501357688	0.544056581300843	-4.43401494713827	9.24942093310762e-06	9.03892223977096e-05
PIGU	597.488173591381	2.94366199607188	0.6638887538336	4.43396876219671	9.25140366541983e-06	9.03892223977096e-05
HIST1H3I	551.65391090515	-4.16694950380201	0.9402219590848	-4.43187851925738	9.3415646595996e-06	9.12237710892743e-05
COMMD7	2095.95585106867	3.45434030481095	0.77945883300865	4.43171615809069	9.34860300700472e-06	9.1246161735374e-05
HMGN3	2434.03820217396	2.08958328626071	0.471546436094571	4.43134148901008	9.36486423076083e-06	9.13288998659435e-05
POLDIP2	1591.30699981334	2.27116869608334	0.512528528590558	4.43130200445427	9.36657949530063e-06	9.13288998659435e-05
CALB1	167.567447079202	7.90713172125309	1.78450872470343	4.43098518476966	9.38035345759964e-06	9.1416845556374e-05
AC004923.1	14.9573624808864	8.41777429703405	1.89980047168591	4.43087283243171	9.38524270215772e-06	9.14181594108858e-05
DUSP28	121.589249642231	3.99562302669634	0.902701921156242	4.42629281388753	9.58663718968768e-06	9.3332587282691e-05
C11orf52	34.4056717256386	9.13264458343691	2.0634906863015	4.4258230211864	9.60752699568342e-06	9.34886280733809e-05
KPNA2	10536.3418204915	2.7284701934288	0.616744061155356	4.42399102849489	9.6894045581852e-06	9.42376686114239e-05
MRS2	1904.79877946307	2.57662406233052	0.582627357267709	4.42242203389464	9.76005738592651e-06	9.48768369143553e-05
USP24	1463.18046760641	-2.2318559670991	0.504716671162212	-4.4219977159855	9.77924906755287e-06	9.50153618347178e-05
TMEM246	844.87321633034	5.70524955051268	1.29034140374014	4.42150390119671	9.80162944422744e-06	9.51847126028309e-05
SMIM12	1318.39919607223	2.48173167474453	0.561359992610421	4.42092722568996	9.82782711178915e-06	9.53909438190216e-05
TRAPPC2L	936.828882814802	3.91962132477836	0.886641104006435	4.42075300487074	9.83575489821918e-06	9.54197251175371e-05
TMEM176B	43.2729656388849	9.07157098639095	2.05401894254726	4.41649821161872	1.00312730487427e-05	9.72674322648638e-05
KIAA0825	89.6526929495387	3.43525617737341	0.777875629992208	4.41620233996509	1.00450062297e-05	9.73430512756777e-05
SNRPE	3178.50926637134	2.59760013660857	0.588209732507248	4.41611213322888	1.004919683702e-05	9.73430512756777e-05
AKIRIN1	2047.44555336218	2.14323479394178	0.485436179331318	4.41507016822284	1.00977231310614e-05	9.77638571823008e-05
DNAJB4	998.668486286489	-3.17492910191537	0.719288653351276	-4.41398468768121	1.01485140049898e-05	9.82061536426492e-05
GRAMD1C	98.5541702478234	5.21826492702956	1.18224482195913	4.41386152013947	1.01542925441532e-05	9.82126443858042e-05
COX6B1	3447.62171379613	2.48363001749608	0.562709059607766	4.4137018501662	1.01617883120575e-05	9.82357293435102e-05
TRGV5P	21.9648733293824	8.16920464820488	1.8510336865606	4.41332035581916	1.01797191127491e-05	9.83400195214011e-05
CIAO2A	1348.91550313946	2.87385401444734	0.651186974307152	4.41325476067001	1.01828052250421e-05	9.83400195214011e-05
DHRS4L2	401.541055918715	1.81906029566761	0.412582147727118	4.40896511322332	1.03865753395037e-05	0.000100257565576294
MTPAP	2542.94730445286	2.78010439929793	0.63097143042993	4.40607017246982	1.05262875125267e-05	0.000101555171244788
PON2	1376.06376715104	3.26733809513388	0.741721006010097	4.40507693412879	1.05746341257664e-05	0.000101970443816568
ABCA6	84.0692544108587	-5.66446337918228	1.28603680608792	-4.4045888518645	1.05984695209244e-05	0.000102149058620719
ICAM1	1979.64323237576	-3.27218187654853	0.743054032555871	-4.40369304678053	1.06423495211165e-05	0.000102520589474964
PRSS16	76.3813150025521	5.38809356348029	1.22375403410829	4.40292200336354	1.06802570781499e-05	0.000102834242913704
DRP2	24.5633873594504	9.10802310285944	2.06919958371875	4.40171319118989	1.07399467147197e-05	0.000103357204920235
PLD1	437.258839718343	4.41028312643583	1.0020436862055	4.40128827430319	1.07610041412765e-05	0.000103508047838152
[truncated: 20,759 more rows]
