# Supplementary material for: Lineage-tracing hematopoietic stem cell origins in vivo to efficiently make human HLF+ HOXA+ hematopoietic progenitors from pluripotent stem cells
Source: Dev Cell. 2024 May 6;59(9):1110–1131.e22. doi: 10.1016/j.devcel.2024.03.003 (PMC11072092; doi:10.1016/j.devcel.2024.03.003)
Supplement: Table S3. Genes differentially expressed between hPSC-derived day 10 HLF+ HOXA+ hematopoietic progenitors and cord blood HSCs, related to Figure S7 — RNA-seq analysis of genes differentially expressed between hPSC-derived day 10 HLF+ HOXA+ hematopoietic progenitors and FACS-purified CD34+ CD38- CD90+ CD45RA- Lineage- cord blood HSCs. [file mmc4.csv]

	baseMean	log2FoldChange	lfcSE	stat	pvalue	padj
DMTN	137.4243939899	44.5843656186305	1.78402410811719	24.9908986183397	7.67783875010902e-138	1.30692171204356e-133
HOXB8	52.4511807063261	41.7078368283996	1.73252185772947	24.0734837729893	4.73963885861023e-128	4.03390663256316e-124
MYH6	147.280518857079	46.8886003640933	2.07238932507653	22.6253821117139	2.43841905236995e-113	1.38355897031471e-109
SOX17	222.08388843782	36.3097345096114	1.79190903999641	20.2631571687836	2.71952636381394e-91	1.15729444412102e-87
TMEM121	50.709726009944	-46.1487323212088	2.61879723648387	-17.6221097526323	1.66671555975497e-69	5.67416645162981e-66
HEPH	1413.04217565437	27.1117456316591	1.55856286791136	17.3953493887557	8.94794640397201e-68	2.53853239480686e-64
PRDM6	308.780347879457	42.4514139561859	2.68732613522689	15.7968969228224	3.26812416171571e-56	7.94714421153211e-53
WLS	1623.28417992728	25.1553767928196	1.72013370884461	14.624082223071	1.97212295734561e-48	4.19618462249212e-45
HSPA7	729.360829122919	37.6024552653032	2.57641686865557	14.5948645666665	3.02813456974958e-48	5.72721184958638e-45
FLRT2	1432.42708979484	9.40941690480947	0.659573687556068	14.2659070280295	3.56920906614466e-46	6.07550767239143e-43
GJA1	5993.29546334952	24.793162216745	1.76788577485507	14.0241878572599	1.1087411537353e-44	1.71572653808021e-41
SRPX	378.911830041052	25.2505026171081	1.81038880499914	13.9475578656818	3.2556341055015e-44	4.61811697865388e-41
HEY2	433.769590899571	23.2357986424216	1.68066479806592	13.825361648058	1.79209542742509e-43	2.34654218197153e-40
ANGPTL2	526.85716145363	23.697312264002	1.73168580306842	13.6845334309562	1.25610817068163e-42	1.52724809152448e-39
CARTPT	7516.22966574664	39.0552541076803	2.86199930582378	13.6461438087033	2.12847409246811e-42	2.41539240013281e-39
COL4A6	314.325539988758	26.5030033133754	1.95457576082325	13.5594658670138	6.96413536673837e-42	7.40896951328878e-39
PM20D1	38.2135409458069	-33.6190661455179	2.54705266004739	-13.1992034059054	8.86677224147601e-40	8.87824688790616e-37
COL11A1	1230.87607304683	24.6510871518503	1.87559851433127	13.1430511186129	1.86550195960569e-39	1.76414301980045e-36
PLVAP	4229.92641436302	7.69821949657051	0.599213243444053	12.8472118745641	8.91664089863791e-38	7.98837165140077e-35
SMPDL3A	114.870546191801	22.6399498322492	1.77259910074198	12.7721772073407	2.34501950106478e-37	1.99584609735624e-34
PDZRN3	94.4215315055544	22.6702744104689	1.79330557668684	12.6416126203949	1.24474512473264e-36	1.00895483396186e-33
MYO6	1936.39827509177	8.99155829056965	0.71187460265276	12.6308176426903	1.42786790962068e-36	1.1047803435256e-33
MMP14	493.134348359712	21.8908384372406	1.73457609210516	12.6202814260358	1.63236885288047e-36	1.20809489624919e-33
KITLG	344.06978729482	22.0108435533701	1.75727682854566	12.5255413352184	5.41208190517158e-36	3.83851909124294e-33
CCL3	475.202197381002	34.7868667071269	2.85036622491904	12.2043498842381	2.94652530830866e-34	2.0062301519212e-31
CHL1	42.0660856514379	39.8443237945346	3.3867657580887	11.7647120115625	5.93284466324295e-32	3.88418776375852e-29
ABLIM3	151.869642144501	21.8169241149607	1.86695249200304	11.6858485732293	1.50568225570094e-31	9.4924901320524e-29
ECSCR	2474.75173552672	9.96059547551291	0.853607576058921	11.668822717695	1.83951166437671e-31	1.11829169825073e-28
NFKBIA	12790.7535332739	-4.87172442565191	0.420324046021486	-11.5904014337616	4.6096701034954e-31	2.7057173966103e-28
BCAR1	342.28460977264	21.4650783032847	1.85883301021789	11.5476098096453	7.59020302468758e-31	4.30668119620773e-28
EFEMP1	1840.36378133088	25.0454029538874	2.19967955991134	11.3859324832281	4.91397537795661e-30	2.6982480285025e-27
IL1RN	317.042267376997	36.7148304202687	3.23190987531118	11.3601034177148	6.60663826622462e-30	3.51431864273986e-27
TRIB2	475.127764138028	19.9146436015829	1.75473079560463	11.349116144463	7.49161451801988e-30	3.86431097956771e-27
TSPAN18	1824.60041712261	7.66833049520532	0.677247049666593	11.322796458073	1.01191546657853e-29	5.06612502120579e-27
IGFBP2	1192.10161223373	10.7471970457546	0.950161682848405	11.3109139631231	1.15876143032273e-29	5.63555344770098e-27
PPIC	652.916597424647	8.80412604913486	0.786634464451	11.1921438063095	4.45529385022708e-29	2.10661144218237e-26
C1orf226	185.439137745771	22.0086642330649	2.00971919021944	10.951114135832	6.56352824565348e-28	3.01957777831118e-25
HIST1H2BB	223.956934712277	-33.0561942316193	3.04396084903908	-10.859599012929	1.79535814348077e-27	8.04225955745516e-25
PTPRG	811.217796649086	6.30982202624803	0.591956528737724	10.6592658749841	1.57838391615929e-26	6.88903872329833e-24
RHOJ	767.568796214056	9.07695947489669	0.861561078471735	10.5354799580753	5.92801025696546e-26	2.52266476485165e-23
CLK1	3476.90153053567	-4.65594732491408	0.447068985781098	-10.4143822832609	2.13176961466989e-25	8.85048350753923e-23
NRIP1	4024.10318713339	-4.75400766994333	0.46515474606532	-10.2202712326528	1.60890064732168e-24	6.52064448064516e-22
NKAIN1	95.8522509894055	20.8634350293636	2.06693192726307	10.0939149249051	5.87774977154494e-24	2.32676875840088e-21
PKDCC	241.411832943444	21.014795011291	2.09316395202576	10.0397271751947	1.01955755196705e-23	3.94429742035981e-21
MMP9	428.04524972098	8.46854319873155	0.852236378504566	9.93684781866675	2.87789923380668e-23	1.08861335017461e-20
MYBL2	879.266741836176	3.98520102493641	0.401470606900486	9.92650758595695	3.19241434060284e-23	1.18133210664656e-20
IGF2	6065.33984238471	6.80925854462201	0.692730510627771	9.82959237417055	8.39579105080234e-23	3.04070543120761e-20
PCDH1	345.915702235019	20.2571752510885	2.07541717622528	9.76053175387693	1.66281044870492e-22	5.89674155371983e-20
ATP8A2P2	17.7630675928038	-36.4424828584033	3.76122552420507	-9.68899169270244	3.3582763078766e-22	1.1570237513949e-19
TIMP1	3071.9733982361	2.61865238125021	0.270304912488009	9.68777206876097	3.3986128286773e-22	1.1570237513949e-19
POM121B	26.7361877602042	-33.3188136885639	3.46260963594752	-9.62245739244195	6.42768817917007e-22	2.14533545462418e-19
HIST1H2BC	1191.6130195168	-5.70157888594769	0.593643357928528	-9.60438419768209	7.66145195738448e-22	2.5079468311269e-19
SELE	108.648787256808	-37.3731878019851	3.93109359820634	-9.50707147218209	1.96105460058436e-21	6.29831536059376e-19
GPER1	77.275918442172	20.258433877463	2.1501734553333	9.42176726589841	4.43558505322919e-21	1.39819497733458e-18
BMPR1A	537.867127385205	4.7883566756686	0.511072042311431	9.36924010558715	7.30565935465539e-21	2.25159532506996e-18
RNASE1	2026.31816838356	8.1369620284523	0.868611595001864	9.36777965580213	7.40743380354353e-21	2.25159532506996e-18
MBNL1	4052.1079402042	-3.54110816684035	0.379276208816745	-9.33648904023743	9.95815152085515e-21	2.97381851207011e-18
NRP1	4355.49981293968	5.26729616664899	0.565219575572417	9.31902643554873	1.17412674886206e-20	3.44585957226378e-18
SLC7A2	254.623754676536	7.13204393514183	0.767033408372264	9.29821811839575	1.42819009894473e-20	4.12044946851479e-18
PIH1D3	17.2639369830298	31.4228700564417	3.39177709133603	9.26442664428287	1.96128201102888e-20	5.56415706528892e-18
HOXB9	903.484225982095	10.4169084096707	1.12889498040258	9.22752655517689	2.7695318896451e-20	7.7283560369736e-18
CNRIP1	617.255271837265	5.88650839683804	0.641385966285522	9.1777941929861	4.4001199902315e-20	1.20804584635033e-17
CCDC85A	89.6329871376474	-17.7846342039217	1.94701890159845	-9.13428944594272	6.5837694761865e-20	1.77887180989915e-17
EPB41L2	4565.99313319734	3.1311738033523	0.342975470398338	9.12943948940633	6.8854856251979e-20	1.83132400487686e-17
CTSL	2214.13542254967	10.2543882612671	1.12916141930681	9.08141926028809	1.07168162314788e-19	2.80648685988049e-17
TMEM121B	60.2704236023525	18.4776625984267	2.04103363791181	9.05309067680593	1.38977801966835e-19	3.58436385618101e-17
CCNA2	1775.1545988653	4.50973684482853	0.50191979006451	8.98497515758226	2.58792756264419e-19	6.57488104049693e-17
HNMT	425.060151393912	4.0981401776469	0.456219711538067	8.98282137751286	2.63910768646971e-19	6.60630750574816e-17
USHBP1	375.737994143738	5.30259174412524	0.592092895179618	8.95567534637726	3.37662258434752e-19	8.32998110590775e-17
KLHL4	1307.12537408815	8.42454069152747	0.948559236799782	8.88140704838836	6.60198904578285e-19	1.60541510767594e-16
APLN	191.95931367755	20.9688721299061	2.36212778726872	8.87711166301974	6.86189066673051e-19	1.64511412576179e-16
CDH5	5600.59880876772	11.1790191126506	1.2765664417176	8.75709931526114	2.00339126636463e-18	4.70761816952504e-16
CDK1	1693.80351575513	5.09066550867747	0.581376398511243	8.75623008039778	2.01889393946262e-18	4.70761816952504e-16
HOMER3	351.478898387051	6.24010244908943	0.714646287002842	8.73173563282589	2.50793882639913e-18	5.76893712202244e-16
LAG3	28.255301253203	-23.0080458246143	2.66441674041889	-8.63530298229438	5.85715876051363e-18	1.32934075228617e-15
EFNB2	1632.04674133428	6.48993361436422	0.752403223617632	8.6256058063653	6.37542620021039e-18	1.42792769447344e-15
AFAP1L1	1971.11234222	5.81127120847297	0.673939642100421	8.62283629786397	6.53157966339216e-18	1.44390323415924e-15
RGL1	696.080680512295	5.83995524392404	0.678359907725761	8.60893336621679	7.37434964420889e-18	1.60930999543236e-15
CSRP2	1646.9208469128	7.55467841508408	0.882812998068571	8.5575070050082	1.15334373472639e-17	2.48509076614084e-15
CD74	21979.6607928231	-5.37822499934811	0.634605273976509	-8.47491380846482	2.35253648256409e-17	5.00560950077574e-15
CD24	5838.52394642228	8.76327935255096	1.04879620357924	8.35555975760061	6.51231565865473e-17	1.36855107582248e-14
SNCG	257.971952815066	7.5267267314756	0.902744081198185	8.33760850748043	7.58080748930078e-17	1.57366469613266e-14
GPRC5B	1029.94544037342	6.6908393623213	0.810165935227233	8.2586036654882	1.47386429750306e-16	3.02266482796351e-14
S100A16	1720.97615214121	6.51008691347839	0.792828364808714	8.21121847103577	2.18955076291406e-16	4.43696822456228e-14
SOX11	857.608831296273	6.00974780006644	0.733018384095736	8.19863175393638	2.43138484739407e-16	4.86906269086374e-14
GULP1	484.941319950912	6.35783775047039	0.77674805433938	8.18519945425251	2.71853023403087e-16	5.38079321438064e-14
NETO2	275.920175141853	7.71918007247318	0.946059658527181	8.15929524411848	3.36985010272723e-16	6.59328602857734e-14
KDR	11982.807464896	13.117085908264	1.61000459396043	8.14723508086237	3.72339420187856e-16	7.2022291027701e-14
RUNX1T1	903.501031742638	8.07037324573073	0.992137627326647	8.13432836679792	4.14228373966801e-16	7.92246672096954e-14
CLDN15	140.624068991401	-5.07600506677268	0.625912494064949	-8.10976792268019	5.07165342794977e-16	9.40068793594148e-14
SOCS2	1310.87800025935	-3.95754122745971	0.488002173420765	-8.10967951170874	5.075344812358e-16	9.40068793594148e-14
PROM1	1601.37265264861	-5.53739428170389	0.682824064971473	-8.10954763572259	5.08085589300092e-16	9.40068793594148e-14
SASH1	1303.75564374295	6.72365908909629	0.832137760149241	8.07998316034886	6.47757174276758e-16	1.18560458285365e-13
TREM2	61.9120754745669	21.8832811416659	2.7387567206556	7.9902245338635	1.34693208890298e-15	2.43909340609644e-13
EXOC3L1	381.768746849317	7.45286624166355	0.94134831897012	7.91722478435755	2.42870436662804e-15	4.351726918815e-13
MT2A	923.709743646308	3.78713419626609	0.479026090512171	7.90590381458537	2.65996511186329e-15	4.71645063897259e-13
KIFC1	1238.00935357415	4.60530756455684	0.586086579820108	7.85772567249429	3.91170832839184e-15	6.86444321297792e-13
IGFBP4	2398.92122357021	6.57096175621667	0.844457068208735	7.78128575577562	7.1791128258013e-15	1.24602902106953e-12
FGF13	1933.10210396415	6.17403003985116	0.793567253444004	7.78009678833958	7.2469083001929e-15	1.24602902106953e-12
IGSF1	251.168959268744	6.84578870019855	0.88676830128464	7.71992942269273	1.1639413671072e-14	1.98126099508988e-12
STEAP1	372.896154385547	11.5238070780317	1.49430131083104	7.71183629064938	1.24020158176424e-14	2.09016943809811e-12
PARVA	1043.25089206796	8.32915093599544	1.08590053260249	7.67027060575578	1.71633862219183e-14	2.86426627715189e-12
TAF7	3403.04841255623	-2.13388958689948	0.279516128631778	-7.63422703850684	2.27179262210397e-14	3.75441301101492e-12
DLGAP5	1409.43686477351	4.81940209523477	0.631953000459835	7.62620335962955	2.41768343329544e-14	3.92213878049828e-12
HMOX1	538.178413958484	5.66472789246349	0.742806649625072	7.62611359944439	2.41936653714205e-14	3.92213878049828e-12
IRF2BP2	1907.89019968848	-2.9105951183419	0.383794474731815	-7.58373376890259	3.3574975828214e-14	5.3916343259232e-12
MLLT3	2936.03932034909	-4.89122136733406	0.646294677172395	-7.56809786633807	3.78728634196483e-14	6.02497085167527e-12
NKAIN2	246.624560332073	-9.1148945294848	1.20640620148439	-7.55541087095677	4.17539665691953e-14	6.58088906426706e-12
HIST1H2BG	709.461566773406	-5.02849941871611	0.665904566264153	-7.55138149438877	4.30665304732262e-14	6.72549065793812e-12
SERINC2	129.463928779749	6.44575106886425	0.856225373299031	7.52810097653239	5.14835729418733e-14	7.96431107340769e-12
C14orf132	380.757381530674	6.67790709559122	0.887198366352842	7.52696054101546	5.19350563475651e-14	7.96431107340769e-12
CBSL	487.893916784788	23.4227720334178	3.11447526080856	7.52061585723976	5.45188167551715e-14	8.28588659648687e-12
MAP1B	8148.5939323153	8.62783346875684	1.14821543619746	7.51412426341312	5.72931459915145e-14	8.6304772660846e-12
LEF1	450.347877453941	5.68589954671836	0.757748882497671	7.50367262565489	6.20541691450816e-14	9.2656672560314e-12
LPL	718.813982358889	11.9338126920619	1.59684585755584	7.47336546955635	7.81693511009986e-14	1.15704234299235e-11
TUSC3	628.926931759683	6.60256252129484	0.884557089128058	7.46425821741278	8.37701818777082e-14	1.22045174635222e-11
AKAP2	2372.20235653896	4.06756980412363	0.544953013875156	7.46407433404062	8.38872367073254e-14	1.22045174635222e-11
AC009690.1	25.6422528604235	-19.2009863638657	2.57548643854589	-7.45528536920057	8.96735238723571e-14	1.29357857911463e-11
NUCB2	2888.72957740894	-2.42307395523644	0.325072022769706	-7.45396030882992	9.05792583750883e-14	1.29566397988299e-11
PERP	1317.17937564808	12.7354271840377	1.70931809494808	7.45058934418206	9.29241858853112e-14	1.31812957678314e-11
CYB5R2	372.971430496284	7.33093397460414	0.986334468590231	7.43250307888181	1.06561621042355e-13	1.49908422593634e-11
GJA5	3733.18787157363	13.1538752810926	1.77872926862456	7.39509688917645	1.41305201904693e-13	1.97155503837843e-11
JUND	1978.93177184906	-3.55836596042042	0.48161639147179	-7.388382171849	1.48626045870834e-13	2.05683947383198e-11
S100A13	683.477607261643	2.78887059397677	0.377816953167309	7.38153905111232	1.56470105274728e-13	2.14793075160195e-11
SEPT10	773.666241428823	9.29631996903901	1.25995699274735	7.37828356249549	1.6034318622299e-13	2.18348937271018e-11
SLC19A3	538.229578643231	6.82205769392655	0.925347693269623	7.37242632531076	1.6755019387437e-13	2.26352333343613e-11
PTGFRN	698.230822017221	7.73370165907091	1.0508657581501	7.35936212507771	1.84791107744591e-13	2.47678286301450e-11
CSF1R	1776.73541469812	8.13290257159903	1.10741466269839	7.34404450793699	2.07234160095696e-13	2.75589052589761e-11
HLA-DMB	60.6902619505489	-37.5560194209247	5.11807702662846	-7.33791602305462	2.16945210526176e-13	2.86266773145471e-11
PLBD1	334.728583530228	4.97408600859083	0.67852215570402	7.33076431885975	2.28843802520081e-13	2.99644554345909e-11
TRGC1	275.456677192527	6.24994682181148	0.8563239597992	7.29857754216877	2.90825883666767e-13	3.77896045173719e-11
FAM171A1	691.373596171256	5.26631815216982	0.722145022034451	7.29260465901069	3.04019226773536e-13	3.92046611980237e-11
CHAT	22.4367732432051	17.8424768971257	2.4567271202209	7.26270197054744	3.79433342670036e-13	4.85617620972132e-11
CADM1	898.969384502164	9.33847698553927	1.28660655236831	7.25822277863386	3.92209218623475e-13	4.98222785030506e-11
FLNC	456.7015830957	6.02778569662543	0.83205559238556	7.24445067347406	4.34195393701293e-13	5.46773257325503e-11
TP53I11	1220.15640014609	4.1637201604913	0.574811790642035	7.24362344036235	4.36853266339258e-13	5.46773257325503e-11
HOXB7	355.125922151449	11.311841875455	1.56202185048069	7.24179490317242	4.4278511051787e-13	5.50152419798189e-11
AURKA	948.815894990531	4.61114503324447	0.639655208087905	7.20879776313926	5.64480232694601e-13	6.96274095719384e-11
SIPA1L2	841.718275369601	6.72745639932049	0.933563191281667	7.20621427895472	5.75288500266511e-13	7.04500780686082e-11
CBS	979.760331648281	7.86816054977395	1.09209454182252	7.20465147334528	5.8192500979712e-13	7.07537679769042e-11
NID1	2767.59011355564	11.5587918181634	1.60913045879732	7.1832533869271	6.80717693060132e-13	8.21785572430466e-11
HIST2H2BE	1183.35894053694	-4.28815738678535	0.597568797957882	-7.17600617943842	7.17773115199219e-13	8.60417884994444e-11
ANKRD28	2000.34723607904	-3.69380298193828	0.516521851723054	-7.15130051055189	8.59595744822776e-13	1.02160983841684e-10
MXD1	1416.03562642909	-5.91354152710887	0.827003958597758	-7.15056012202855	8.64245192879946e-13	1.02160983841684e-10
DDIT3	1808.34163816366	-5.48324199010408	0.76902896776199	-7.13008510727662	1.00306885835338e-12	1.17753366254422e-10
DPEP3	56.3897370958789	-23.7866531920417	3.34078532213933	-7.12007833439877	1.07865740583956e-12	1.25759632617814e-10
MT1X	279.236199263159	4.67288348585985	0.661602699273044	7.06297524329075	1.62974767759485e-12	1.88718129034147e-10
DCBLD1	325.225906908067	5.40183279773655	0.771960705183043	6.99754891857571	2.60479129291651e-12	2.99586198567735e-10
MYOF	437.511092264306	11.6395346333948	1.66443409865609	6.99308830718675	2.68900132787881e-12	3.07195842974182e-10
CAVIN3	1040.25248213558	11.403841388904	1.64265145633924	6.94233785560219	3.85663496436895e-12	4.37650935756588e-10
TEAD4	340.97792100125	10.7103147376802	1.54383261841854	6.93748442020326	3.99143325737332e-12	4.49948191437143e-10
DZIP1	499.837825397231	5.14467825691636	0.743622203293373	6.91840323504527	4.56762618402034e-12	5.11514032265752e-10
NNMT	1638.41569191945	9.97101865833451	1.44148067550759	6.9172059173276	4.60638298713315e-12	5.12482687627323e-10
RIPOR2	1036.53126161883	-6.61707825161012	0.958209889095742	-6.90566683449137	4.99681451357802e-12	5.52310237987825e-10
GALC	1034.9090712647	2.39333154225662	0.347101630410989	6.89518957148881	5.37930193097252e-12	5.90751467542027e-10
DYSF	1313.80677799271	11.2005281532489	1.63526923778209	6.84934804279698	7.41873052310090e-12	8.09497634386049e-10
CD63	6987.59572951775	1.7418777416388	0.255454298238221	6.81874508924656	9.18391914006627e-12	9.95724022944e-10
COTL1	4245.31525520307	2.55115488275481	0.376408911091636	6.7776155334796	1.2217544491359e-11	1.31624710336653e-09
SNORC	35.2014947879799	19.5133768411164	2.89693944967059	6.73585940615199	1.62963807230177e-11	1.7446351740076e-09
MELK	877.741942320263	3.51557245785007	0.522044303875924	6.73424158016601	1.64787193037411e-11	1.75312974992676e-09
HLA-DQA1	289.01967584741	-6.90513034308839	1.02925299580149	-6.70887563238158	1.96129732970057e-11	2.07361510224616e-09
KLK6	228.816258192751	11.2396724775219	1.6759895650701	6.70629024892036	1.99634455012984e-11	2.09764055137717e-09
PLAC8	1232.20142515395	-4.35972459765904	0.650384713049063	-6.70330115420495	2.03762912351537e-11	2.12788484297415e-09
MGLL	340.443205805835	-6.96105563022441	1.03912653167457	-6.69894899036648	2.09923848672944e-11	2.17885594640906e-09
MAGI1	195.305200892574	5.79762708715904	0.868581299096716	6.67482375361788	2.47529458271375e-11	2.5536039022396e-09
ACLY	5853.88521097798	2.11134096398116	0.316874370672144	6.66302219236805	2.68253135549567e-11	2.75072582730405e-09
GUCY1A1	716.502517981632	-7.18145111288943	1.07904978363901	-6.65534734520824	2.82631770813978e-11	2.88081317532667e-09
HOXA5	270.199999762195	-3.75846345355504	0.567679971340806	-6.62074345282592	3.57396774268907e-11	3.62119517357461e-09
PNRC1	1228.80691222018	-4.44586768684709	0.671849206265905	-6.61735943926604	3.65671629537151e-11	3.68311389229667e-09
MZB1	588.923776006103	-5.84839012450771	0.884066581180409	-6.61532767893897	3.70729615951599e-11	3.71209383689889e-09
NLGN4X	466.310172935595	11.3164473904692	1.711759492295	6.61100314699992	3.81724371594969e-11	3.79983172706992e-09
AKAP12	2406.45791252346	8.12939335532709	1.23135972438147	6.601964636622	4.05744313765273e-11	4.01545331913516e-09
PLEKHG3	725.698502654056	7.30171073795151	1.10722670517421	6.59459413671086	4.26420775954978e-11	4.19568465219979e-09
DIAPH3	454.210959268149	3.8049971374839	0.57736915348761	6.5902328077275	4.39137428491243e-11	4.2959754642402e-09
FIGN	310.518334020074	11.2333180759474	1.70490759001773	6.58881345928586	4.43355396497817e-11	4.31245460524905e-09
ARFGEF3	131.368138073427	4.78088245588629	0.728219868189663	6.56516344132637	5.19758207768516e-11	5.02688875717937e-09
CIITA	921.424950443877	-6.73772399055068	1.0276947669642	-6.55615286477897	5.52136336561067e-11	5.3098670739788e-09
IGF2BP1	4261.78147970676	3.19758426913077	0.488211030750901	6.54959447395663	5.76935337029034e-11	5.51718725107203e-09
PCDHB2	705.543631360071	12.0223197920491	1.83610616085389	6.54772586050148	5.84198296352788e-11	5.55543206732803e-09
GLI3	299.064636896146	10.1540692704854	1.55352144764159	6.53616291291013	6.31171628783011e-11	5.968779702858e-09
MEIS2	3695.90028606329	7.64515837834296	1.17215527421102	6.52230855975024	6.92334011624668e-11	6.51099974910226e-09
CCL1	102.663919460584	11.0431032520844	1.69392507197457	6.51923950757263	7.06647432936846e-11	6.60909483706098e-09
PROCR	1306.22094285388	3.55415351944792	0.545755989008646	6.51234909195219	7.39845289484353e-11	6.88177405333479e-09
GABRE	274.687258404431	9.76277435281381	1.50391767873928	6.49156166645892	8.49511246740389e-11	7.85890241413854e-09
FAM83D	762.313557828876	3.46182766240724	0.533694667483607	6.48653223149091	8.78344962700291e-11	8.08172321896452e-09
HIST1H2BD	1210.46214004876	-4.53543073421749	0.699489220768192	-6.48391797837371	8.93708198662896e-11	8.17887148260205e-09
MDFI	260.845549313801	6.83703288635435	1.05553802732373	6.47729661023143	9.33805179298624e-11	8.50012393690972e-09
CCNF	909.720331013256	4.58079306838322	0.707395398705595	6.47557656830288	9.44505758219837e-11	8.55179628532875e-09
FERMT2	1329.41087276038	9.82464906362378	1.51983259071168	6.46429687300182	1.01770900884182e-10	9.16584272407698e-09
SELP	2025.40662582218	5.51797518517342	0.853777323552104	6.46301445699696	1.02637482315854e-10	9.19523802094984e-09
CPVL	2192.37261053886	4.17888227775811	0.647237728455199	6.45648746053803	1.07161056505609e-10	9.51087474140542e-09
CTTNBP2	282.027574110305	8.77873013374866	1.35971066898327	6.45632216765131	1.07278107763473e-10	9.51087474140542e-09
RAB3C	176.743304986975	11.559068123618	1.7910101606674	6.4539377706884	1.08980575665559e-10	9.61174797398518e-09
SLC6A15	267.842437978102	11.943868694423	1.85315528039447	6.44515266517793	1.15484111489545e-10	1.01328378648198e-08
FCGR2B	581.321437424649	8.98946013765303	1.39590494642416	6.43987985047336	1.19568115412824e-10	1.04373767208056e-08
TMEM37	462.61908608406	5.89838320114603	0.916956269187316	6.43256761456429	1.25466188329518e-10	1.08963543762503e-08
CHGB	163.344733798747	6.23140390319048	0.972163201331875	6.40983313774208	1.45678990427515e-10	1.25875521576505e-08
RAB33B	260.602010049387	-3.10870073666952	0.486094166375354	-6.39526443991313	1.6026974210651e-10	1.37783411623082e-08
RRM2	3888.54906159797	4.07147841514067	0.636717644994549	6.39448026475775	1.61094353067791e-10	1.37796385825123e-08
P3H2	618.557408624586	4.62417250428661	0.723739344185546	6.38927887703877	1.66669856678122e-10	1.41852715018749e-08
CD93	3501.43490416094	5.01262546082555	0.784873654222361	6.38653805470381	1.69683222468957e-10	1.43151706104524e-08
PRKACB	2194.33316450697	-3.81189564946373	0.596880566272531	-6.38636247326446	1.6987806740168e-10	1.43151706104524e-08
GALNT18	860.086537407887	5.464061765654	0.858668686570558	6.36341100020422	1.97321750221829e-10	1.65458661688472e-08
MAFF	922.106263597091	-5.10580725707198	0.802730865755924	-6.36054682195869	2.01036761182196e-10	1.67747438668792e-08
CECR2	473.926817321396	7.47490504650133	1.17550306229977	6.3588988291339	2.03205183404894e-10	1.6844530542294e-08
PTPRF	780.672460299606	5.11492470853735	0.804434505901115	6.3584103752582	2.03852267166759e-10	1.6844530542294e-08
DSP	2010.10367432672	7.37057957245399	1.16074498863043	6.34986982037337	2.15497209361904e-10	1.76682466972214e-08
TBX3	870.981961349526	10.7604249133996	1.69466590562739	6.34958482239362	2.15896799026087e-10	1.76682466972214e-08
CCR3	410.16859623567	12.0352709041118	1.89875677579035	6.33850056919596	2.32011984016853e-10	1.88962104877266e-08
CLEC2B	568.555673523476	-7.89226252562385	1.25194583833413	-6.30399677363479	2.90066533710056e-10	2.35119644610123e-08
DOLK	637.900616723007	3.93633245552969	0.624959388335926	6.29854119963048	3.00459870449204e-10	2.42389948568073e-08
ADGRL3	308.826359525783	10.3753856322778	1.65247573607595	6.27869166594589	3.41433939392282e-10	2.74145684732803e-08
CKMT1A	141.767629721129	11.3027141117515	1.80205021582547	6.2721415932208	3.56115499761753e-10	2.84591457133547e-08
CCDC141	187.590853200813	-6.24751548535323	0.997119325192042	-6.26556453927917	3.71477102162357e-10	2.95480524906899e-08
MAN2A2	582.488606037745	-3.39663216883276	0.542486944232778	-6.26122380444843	3.81967862180106e-10	3.02411951164175e-08
PLEKHH1	130.046261302106	5.31336945150613	0.849604066586553	6.2539359926249	4.00235099983077e-10	3.15407494069997e-08
CACNA2D1	110.807738604078	10.2190418008094	1.64017815629463	6.23044622414399	4.65108466493801e-10	3.64842226574077e-08
GADD45A	502.90652666641	-3.06738318621634	0.493173732786502	-6.21968077838449	4.98167356513678e-10	3.88981868925497e-08
VCL	3582.3290330559	2.37426216334294	0.381911386085011	6.21678810805195	5.07434247020682e-10	3.94408481862377e-08
UBE2C	2052.82232447901	3.90609109057817	0.628555718314102	6.21439114587168	5.15240370330793e-10	3.98655526535034e-08
MSI2	1136.37693818371	-3.36513009169158	0.542169828133063	-6.20678229786273	5.40804320991928e-10	4.16541681082561e-08
CCNB2	1620.20319597885	3.24689479970113	0.524134690755442	6.19477179619868	5.83695362267573e-10	4.47552362906244e-08
CLEC5A	29.9465905933278	18.5318668249963	2.99221481873213	6.19336108790767	5.88945949639869e-10	4.49553271514343e-08
TSPAN15	393.122587588627	4.6618163549172	0.752902095364907	6.1917962290406	5.9482419737613e-10	4.52013280702522e-08
FBXO17	144.65190270761	3.64815099064896	0.589926829475554	6.18407369926229	6.24681802545232e-10	4.7259260635222e-08
SOX13	220.785177676981	5.17595271030315	0.8373582817733	6.18128801370648	6.35806962847992e-10	4.78880801840643e-08
ALOX5	308.939860316486	12.9906150193801	2.10186246250883	6.18052572472995	6.38884842579924e-10	4.79079197814778e-08
COMMD6	1369.59727255978	-1.70694867140663	0.276264171431697	-6.17868275339733	6.4638635454279e-10	4.82578444167867e-08
SCML4	155.240576524119	-5.00750287295942	0.811020780754854	-6.17432128964526	6.64482935834588e-10	4.93922643396347e-08
CALHM5	226.38027386295	5.99995672463237	0.975084218468785	6.15327026218756	7.5901296979325e-10	5.61735598774813e-08
SLC26A11	159.763342737244	4.55327740111402	0.740651705651532	6.14766342448185	7.8632666957658e-10	5.79430847165911e-08
MAP3K8	741.239633330301	-4.57062510243978	0.744408736763725	-6.13994016554711	8.25525698684419e-10	6.05693898405439e-08
MFAP4	336.316830802799	-9.45833283322614	1.54315328289903	-6.12922445102622	8.83084727439869e-10	6.45144559248131e-08
KIF11	1213.62596700027	3.07488252407198	0.502200126515785	6.12282307733615	9.19317567019714e-10	6.68744599393571e-08
CLEC9A	98.1925230007912	-7.45111237887606	1.21713613193426	-6.1218397707369	9.25010187112134e-10	6.70022272554159e-08
CKMT1B	142.67793769348	11.4415489441879	1.86939725965067	6.12044812044177	9.33125608538623e-10	6.73036614768832e-08
NPY1R	232.228021027942	7.34690800939335	1.20173078449296	6.11360556307395	9.74048859474012e-10	6.99589016285512e-08
LIN28A	3082.1179484249	7.30431534894954	1.19730731406369	6.10061866586155	1.05658706614881e-09	7.55681724369122e-08
IGFBP3	5915.8455382186	11.1293675130737	1.82617019966691	6.09437582274846	1.09865276347152e-09	7.82479805013065e-08
IGSF3	343.760173155991	10.7654798597252	1.76682763902736	6.0931126624505	1.10736069424146e-09	7.85395572390753e-08
EXO1	657.000303277816	3.81479545803284	0.626556463734955	6.08851026018075	1.13966151417326e-09	8.04950966566692e-08
NUF2	428.301502796497	4.61272270736949	0.758288437798148	6.08307139795446	1.17901811797457e-09	8.29307702651369e-08
OLFML3	870.514003663999	10.3950986202705	1.71027975055277	6.07801069790527	1.21682639232168e-09	8.52379376547308e-08
ACOX2	53.7990599270624	-7.28063884099003	1.19874750864379	-6.07353824595393	1.25122181500013e-09	8.72881054710338e-08
RAMP2	1205.26047160647	3.63004972968715	0.598310576590083	6.06716623726708	1.30186788917191e-09	9.04505926917722e-08
CLCN4	213.861040193674	7.89412056844922	1.3015586000238	6.06512881425766	1.31847936136265e-09	9.12323401996544e-08
GJA4	2250.91505370093	10.0128721010671	1.65137058753676	6.06337073981836	1.33297917147968e-09	9.18622326191381e-08
HIST2H2AA4	2298.73805468373	-4.48310837062559	0.740133231571325	-6.05716400695563	1.38542318336899e-09	9.50914251101084e-08
XAF1	483.776823558859	-3.66274309675828	0.605623732341978	-6.04788567745565	1.4675903124382e-09	1.00326595575595e-07
DKK1	3665.36395564948	10.3522437352625	1.71254288299735	6.04495445810018	1.49452211649684e-09	1.01759021868037e-07
ZNF136	478.138537318726	-3.72864748412682	0.617321737228501	-6.04003918745318	1.54076803092227e-09	1.04489854272346e-07
KRT23	67.3521635980378	10.6995869730334	1.77488799041533	6.02831673368281	1.65676122600199e-09	1.11910276146849e-07
COL1A2	3283.03957745493	8.10835627953237	1.34577686255017	6.0250376605283	1.69070251022119e-09	1.1375153410666e-07
SALL1	435.85147782216	9.9970699194026	1.65953079179995	6.02403400334601	1.70122600632768e-09	1.14008933384684e-07
ADCY1	106.947891232787	9.48474490597371	1.57898468488106	6.00686314236681	1.89147044132118e-09	1.26261215106546e-07
CGNL1	858.343146454903	5.58480418704777	0.930366759304233	6.00279849983496	1.93945253167926e-09	1.28544130565464e-07
HIST1H2AE	936.855154473872	-6.14282118786418	1.02334507035242	-6.00268801387658	1.94077320851393e-09	1.28544130565464e-07
DHFRP1	99.0771719649438	4.94463665026787	0.824067043929739	6.00028442672372	1.96972195072072e-09	1.29619310515248e-07
USP44	399.030527862206	5.42230890347802	0.903706505808873	6.00007731340246	1.97223601359707e-09	1.29619310515248e-07
DHCR24	7582.60211159427	3.29604895977487	0.549540137771026	5.99783115596229	1.999702781561e-09	1.3091900287589e-07
SERPINH1	6466.98359153702	4.05198828028783	0.676267154921328	5.99169758696799	2.0766181812218e-09	1.35433696094856e-07
GPC4	1424.00447365898	11.0323076871528	1.84666425300736	5.9741816462772	2.31248029906331e-09	1.50240609353648e-07
SELENBP1	440.855348988832	6.90045269034874	1.15788786677728	5.95951722817043	2.52984192250068e-09	1.63737525493561e-07
GNG12	669.182553309143	4.49682740396274	0.755313687382452	5.95358918960749	2.62324789600378e-09	1.6913987002188e-07
MID1	975.904062298928	6.94975491151576	1.16831534313091	5.94852661344962	2.70566900968977e-09	1.73795841067695e-07
FHOD3	60.8868244291573	5.94836582971495	1.00424859561814	5.92320054583056	3.15735408697364e-09	2.020469220619e-07
NNAT	813.458958317728	4.16892107742688	0.706356690820266	5.90200550459239	3.59109180353033e-09	2.28942189811585e-07
SULT1C2	171.453387328007	5.84642386175097	0.99267084983247	5.88958954797318	3.87155978098174e-09	2.45901830566683e-07
PSAT1	2715.64457810821	7.09099133930699	1.20485206164763	5.88536266403533	3.97182081831786e-09	2.50363946166889e-07
TMEM200A	169.44532026191	-5.75007297445802	0.977018425056173	-5.8853270593412	3.9726759965471e-09	2.50363946166889e-07
HEMGN	413.687706970277	-9.27984264058315	1.57692371562341	-5.8847758763743	3.98593757556261e-09	2.50363946166889e-07
GPR176	224.647212838084	9.65554145446266	1.64247718561117	5.87864570604053	4.13636619864028e-09	2.58774085610885e-07
PMEL	514.522586098997	6.7296137949861	1.14486374685343	5.87809144405344	4.15023648054116e-09	2.58774085610885e-07
PDGFRB	407.145654290826	7.19364210195232	1.22415268937947	5.87642551812621	4.19219895768331e-09	2.60436535247027e-07
PNPLA3	230.359142205554	7.50559023604775	1.27969984782141	5.86511770617576	4.48814197442943e-09	2.77807827959047e-07
HAPLN1	5147.1809953918	10.167129544044	1.74100194770666	5.83981514635105	5.22587738611025e-09	3.22300307486843e-07
ZWINT	2446.85495709509	2.70243422895708	0.462855548185725	5.83861258561105	5.26373077177403e-09	3.23462906848872e-07
COL2A1	362.691492206607	10.9692655597068	1.87918281447981	5.83725302040044	5.3068475529818e-09	3.24939421031857e-07
ARAP3	420.369609062666	4.26891090126536	0.732582481754761	5.82720855000518	5.63621618178668e-09	3.4386979156406e-07
LIN7A	153.619296281999	10.2016703910338	1.75229646404183	5.82188607942672	5.81872075421376e-09	3.53736659565095e-07
CDKN2A	80.2007835161429	6.80028502950824	1.16865168570877	5.81891517606802	5.92307808773595e-09	3.58799413556731e-07
CXCR4	1612.3847236006	-4.55592601704823	0.783938716393912	-5.81158440293052	6.18843185203852e-09	3.7354428009007e-07
WSCD1	611.678470473964	10.4280292077367	1.79549407251555	5.80788840651903	6.3265659259176e-09	3.80532880533461e-07
TBC1D9	484.990245976446	6.59375130681751	1.1356072347243	5.80636606142996	6.38432995547966e-09	3.82655156697798e-07
PLK1	2033.30730995973	5.02579761966824	0.86593239627797	5.80391453336378	6.47843082314275e-09	3.86932805163284e-07
GAS2L3	307.280863353383	4.89840812428408	0.844117963482247	5.80299002769309	6.5142667297123e-09	3.8771275619987e-07
LRIG3	531.917281609779	9.64853255659763	1.6645809111544	5.79637342465155	6.77642857858938e-09	4.01910687333618e-07
ACSS3	276.032102014948	6.12689264494431	1.05753020120854	5.79358645071557	6.88989933900401e-09	4.0722175884905e-07
GALNT13	96.4565145751467	9.51864650865938	1.643133349699	5.79298479359759	6.91463703559781e-09	4.0726972878874e-07
HOXA3	379.719801751569	-4.88026834478535	0.842626512901609	-5.79173366855026	6.96635509649269e-09	4.08901022249995e-07
GGH	1393.67441177958	1.96428133214752	0.340037500602236	5.77666089377968	7.61976374341944e-09	4.45716901857339e-07
SNCAIP	314.413797436817	6.31662571974909	1.09378428287153	5.77501964387889	7.69441077785993e-09	4.48541987194287e-07
RNF219	872.423912110205	1.96612927260627	0.340662873655935	5.77148091163006	7.85778615982120e-09	4.56502511987974e-07
QPRT	2543.73370625096	3.40130681099404	0.590002279082934	5.76490452931951	8.17040784996977e-09	4.73049940211515e-07
GPX8	1180.02986684585	5.79942998984186	1.006738649878	5.76061124756125	8.3809869595567e-09	4.83597152629065e-07
FRG1CP	272.660455235204	-2.67956965675306	0.465727507230725	-5.75351383620461	8.74072910553385e-09	5.02650982548639e-07
NECTIN3	110.892299693932	5.89637846354109	1.02496725318488	5.75274814411808	8.78042477131999e-09	5.03233637903733e-07
CCDC144B	802.308686156731	-5.0677695642029	0.881958972936764	-5.74603776333058	9.13589114537303e-09	5.21849459988388e-07
MACF1	7678.592817896	-2.11454529603233	0.368437192979283	-5.73922865640558	9.51087356260018e-09	5.41451805292911e-07
TSHZ2	131.648089249331	6.31060618399626	1.10065618628441	5.73349449413407	9.83822613774562e-09	5.58220951055686e-07
PTCHD4	294.881392625681	6.76414520818274	1.18020657275234	5.73132311270574	9.96502333861231e-09	5.63536967673949e-07
SPIN4	1134.64542104041	2.48179192817819	0.433887279154664	5.71990018470563	1.06586649804149e-08	6.00767534094776e-07
DLL4	1342.80526944805	10.164291377582	1.77855010880837	5.71493112690091	1.09748464883795e-08	6.16547316584806e-07
BMX	584.549254999755	11.2972040518845	1.97794013144434	5.71160060523924	1.11918502367586e-08	6.26669982664819e-07
TNFSF8	55.1913243180756	-9.62235350755394	1.68504726612336	-5.71043536938357	1.12687525967379e-08	6.28907235087453e-07
KCTD14	258.16996799086	5.29912653624315	0.928164379937478	5.70925436354291	1.13472196320349e-08	6.31216903844765e-07
UACA	1154.22099345473	4.92028546318416	0.861964876493473	5.70822036647269	1.14163550169824e-08	6.32994120843889e-07
AR	161.428625818642	4.6670062023236	0.817792055047256	5.70683729869927	1.15094703039018e-08	6.36085076340963e-07
LGALS3BP	477.035624375409	-5.37443802714695	0.942234358654549	-5.70392915285037	1.17076754209001e-08	6.4435307199688e-07
TMSB15A	434.747655925544	5.68176439568495	0.996235702603581	5.70323306104782	1.17556073888895e-08	6.4435307199688e-07
NFKB2	457.911893358116	-3.37388204463825	0.591599170989713	-5.70298643081925	1.17726357297045e-08	6.4435307199688e-07
LAT2	1122.198929247	-6.1169230355497	1.07309967735235	-5.70023751255048	1.19640619275588e-08	6.52731609393927e-07
STRA6	396.909150995778	5.31625417943544	0.933104569188458	5.69738307471702	1.21660362770494e-08	6.61630254018963e-07
RAPGEF5	569.075012645048	6.72959950632794	1.18283963645026	5.68935914806142	1.27517021008565e-08	6.91272207518407e-07
GLP1R	110.790557128245	9.14549925110998	1.60777407581534	5.68829874089869	1.28311214097785e-08	6.93369360753175e-07
RPH3A	140.177574454635	6.54980153168738	1.15160738115029	5.68753000275585	1.28889964045322e-08	6.94292711385909e-07
NTS	1051.45404797259	9.76988632823048	1.71849821826845	5.68513032156332	1.30712943730637e-08	7.01891396903122e-07
ASPM	1121.89871086283	3.65058381150852	0.643176892750361	5.67586281885509	1.37991332374604e-08	7.38644169710853e-07
KIF21A	185.712575147247	5.92724630382176	1.0463195156734	5.6648530539995	1.47150585728339e-08	7.85202906040058e-07
SLITRK1	120.744024837463	11.2326391738413	1.9863974660536	5.65477925027631	1.56046698746909e-08	8.28982982480644e-07
HIST1H2AK	82.4208951779023	-16.4135803994459	2.90276268157268	-5.65446858733668	1.56329184218239e-08	8.28982982480644e-07
PTPRB	1048.57507150555	10.124116712635	1.79207756525566	5.64937417270255	1.61033003948807e-08	8.51274469943039e-07
EHD4	1228.78229685031	4.09603821798143	0.725422951017741	5.6464138779106	1.63829174932094e-08	8.63374679781457e-07
ITLN2	212.863290938344	9.53280875198263	1.69037715520774	5.63945668729242	1.70587553093476e-08	8.96216459492949e-07
ANXA2	9940.78848641227	4.3273544893207	0.769583865567893	5.62297974649904	1.87691414351057e-08	9.83041001564213e-07
CDC42EP1	297.49927319613	5.03391927030756	0.89596784362247	5.61841510958141	1.92717040450918e-08	1.00626670630538e-06
EPB41	1885.71408950978	1.49991424889695	0.267030456085309	5.61701564265675	1.94283840202896e-08	1.01134542138645e-06
HMMR	724.214965138284	3.58930991157984	0.639643723217498	5.61142051629164	2.00672456558776e-08	1.04119024198291e-06
ADGRL4	803.880357380435	10.2785278103944	1.83187550059586	5.61093142358805	2.0124050617576e-08	1.04119024198291e-06
TJP1	1115.17116257902	3.90677387304908	0.696659989672992	5.60786313404176	2.04839907699793e-08	1.05660148753511e-06
TULP2	38.0039847974041	-16.7614434995477	2.99361385147812	-5.59906665693424	2.1550892753659e-08	1.10827582009904e-06
CHD7	4954.80372287755	4.65782785220109	0.83251459319265	5.59489033620248	2.20761263079485e-08	1.1318669337768e-06
CCNB1	3876.00473257155	3.76074199221305	0.672614896492615	5.59122614117473	2.25471695354212e-08	1.15254630580162e-06
PWWP3B	79.5188139245087	10.0336163800401	1.7950758150951	5.58952234533256	2.27695066277087e-08	1.16042677190676e-06
DSC2	1270.70707277049	3.62420552249474	0.649037224539126	5.58397174379057	2.35086916847628e-08	1.19452223838218e-06
TRPV4	79.0052668675821	9.69731529563559	1.73831048891195	5.57858642485979	2.4248099298918e-08	1.22842603055411e-06
MFN2	1104.7612561212	1.81980559199654	0.326431263274584	5.57485080853231	2.47742088904244e-08	1.25135484787182e-06
CA5B	347.287448311424	-3.67368571241965	0.659538806223846	-5.5700827271304	2.54618410305257e-08	1.28228242018227e-06
CCDC178	125.921965552675	11.6932593104684	2.10047694418118	5.56695437332056	2.59230237069285e-08	1.30165696029303e-06
PPP1R15A	8821.38488088386	-2.65089423978494	0.476394365042962	-5.56449537253842	2.62912105141372e-08	1.31626172168131e-06
CDCA8	1120.81552313877	4.28556577995596	0.771196902583785	5.55703188848112	2.74400645013287e-08	1.36975008194023e-06
HIST1H4B	183.062106028421	-10.546312539513	1.90201267220777	-5.54481717898932	2.94261465213624e-08	1.46459609966851e-06
CHN1	232.094924312475	3.52789979960408	0.636528329045819	5.54240815156262	2.98339902532787e-08	1.48056612854609e-06
TMEM255B	362.821619856563	5.58558902581245	1.00809744865912	5.54072330332936	3.01224853623732e-08	1.49053763325092e-06
DEDD2	895.144283539338	-2.82702798732902	0.511977076236414	-5.52178626455454	3.35570540473086e-08	1.65567586664721e-06
CA2	1382.02126855792	5.76738648065247	1.04478037495621	5.52019028965222	3.38632749080563e-08	1.6659556805923e-06
SLC39A4	129.657706721478	-7.39763273339627	1.34057509541891	-5.51825314275634	3.42385994635075e-08	1.67956610970555e-06
HLX	895.627109191002	3.43454260657223	0.623566633220807	5.50789991573531	3.63139754451634e-08	1.77423560792979e-06
LSP1	471.009871132761	-3.74911446913717	0.680717183339082	-5.50759487331708	3.63769373262541e-08	1.77423560792979e-06
ADAMTS19	130.946200592285	9.54280411364265	1.73375155613876	5.50413586067397	3.70983386214312e-08	1.80425120004001e-06
HIST1H2AI	281.848848907169	-5.48137454168575	0.996266166275041	-5.50191778787407	3.75682138007671e-08	1.82189782141498e-06
IGFBP5	1410.09478709775	10.8098687100084	1.96538330245305	5.50013256778781	3.79505808739042e-08	1.83521246487386e-06
ITGB5	776.657632992085	9.26494664627713	1.68820691231437	5.48803975312231	4.06418613788839e-08	1.95978970082539e-06
ST3GAL1	1233.47074871927	-2.52817922587072	0.462798238001819	-5.46281082829185	4.68653942542543e-08	2.24752243247524e-06
CAMK4	210.141448129365	6.69741869480697	1.22600868583368	5.46278241923937	4.68728976341622e-08	2.24752243247524e-06
GADD45B	1007.22138588793	-3.50283929336395	0.641521498840847	-5.46020562006599	4.75583451925201e-08	2.27398357266033e-06
SERTAD2	702.245572730497	-2.94030556897245	0.538597392828643	-5.45919012628402	4.78311346467891e-08	2.28062065534354e-06
ENTPD1	2191.90343801444	2.765804331804	0.507195758489324	5.45312985274544	4.94909016825291e-08	2.35316795653634e-06
PGF	383.204157379802	4.34344126801546	0.797160777598891	5.44863895724804	5.07567279176902e-08	2.40663237497193e-06
SLC15A3	108.213673973687	9.72263288436575	1.78503875003084	5.44673491496909	5.13028330355388e-08	2.42576895536372e-06
HTR7	80.1450378850924	10.0334565854575	1.84294375938671	5.44425543880753	5.20225228284798e-08	2.45298444206755e-06
ICAM3	2151.48160250578	-3.47499502237043	0.638507519421358	-5.44237133733306	5.25759329929107e-08	2.47107617154721e-06
EMP2	496.762970480793	3.02290598664472	0.555480779249989	5.44196324979282	5.26965486001431e-08	2.47107617154721e-06
TSPAN11	181.512288895699	9.65111659294326	1.77622709000076	5.43349251189449	5.52616037710629e-08	2.58423906426108e-06
TMEM47	104.427955617436	8.79963323498493	1.62324533157308	5.42101250120782	5.92624151836121e-08	2.76373926371355e-06
CD276	1220.81851931858	5.88248172918176	1.0856916703118	5.41818813760665	6.02060442669334e-08	2.80007455057853e-06
ZNF135	131.282823986299	-7.25357968811401	1.33976940755682	-5.41405084128733	6.16146590009588e-08	2.85777854363575e-06
TRIM71	522.530869683136	3.74457900048507	0.691990661581245	5.41131435491984	6.25638325042212e-08	2.89391727414906e-06
KIF20A	1473.03623472273	4.36280864771529	0.806355288872303	5.41052896647671	6.28388574348542e-08	2.89876160232002e-06
FKBP10	1642.61381604867	5.09118110685959	0.941439431907737	5.40786898690105	6.37790497785122e-08	2.92376584129307e-06
HIST1H2AL	493.629923280055	-8.27169206188491	1.52965844578822	-5.40754185005173	6.38956159337018e-08	2.92376584129307e-06
NCS1	108.345796214132	8.771937190329	1.62216771140779	5.40754024916222	6.38961868735179e-08	2.92376584129307e-06
LINGO1	58.4307065450353	8.8157388106287	1.63099364049737	5.40513377350775	6.47600416300471e-08	2.95534967460231e-06
EPAS1	1827.23012817774	8.00325163313	1.48193247899085	5.40055079876511	6.6436594439613e-08	3.02375323676763e-06
MYRF	107.519428679114	8.83825322461713	1.63761340861515	5.39703276617113	6.77520187411227e-08	3.07539963469704e-06
BIN2	652.666291949063	-7.72942443892116	1.43394298578894	-5.39032898485047	7.03288149745727e-08	3.18387523536483e-06
FRAS1	512.284325942604	9.96872590037001	1.85291418223028	5.38002568924753	7.44752103925796e-08	3.36264464536469e-06
CLSPN	2232.15636204299	3.84654260606298	0.715514178311818	5.37591388494705	7.61952052392315e-08	3.43120313116984e-06
SCG3	411.855337279178	3.75750757981026	0.699182499055068	5.37414421111578	7.69472566926156e-08	3.45592665810476e-06
MTA3	496.39729417966	2.208363078263	0.411152380124447	5.37115479568567	7.8234014977275e-08	3.50447211300836e-06
SEZ6L2	192.623587614625	5.94820814129354	1.10871502832958	5.3649567195416	8.09686319111349e-08	3.61744895640771e-06
SYCP2L	101.603632175253	4.95413368227383	0.924031310799845	5.36143486088746	8.25634949904756e-08	3.67904662755989e-06
LPIN3	78.0757297547088	5.51712657859558	1.02926668120334	5.36024985492135	8.31069291314195e-08	3.69359307486951e-06
LYPD6B	183.369853697264	9.39797988418012	1.75623845894465	5.3511980883436	8.73738140095876e-08	3.87311734914375e-06
PCDH18	602.911698453628	8.57302346150221	1.60359158161558	5.34613897939345	8.98502278363758e-08	3.97254695644361e-06
DAPP1	204.308566925402	-5.94541105276735	1.11341246441649	-5.33981003695984	9.30440233745608e-08	4.10309680280252e-06
ZBTB2	723.936816530944	-2.12395479136318	0.398719782522373	-5.32693607005566	9.98832992785625e-08	4.39331658997336e-06
THY1	2091.52853423985	4.68117922896823	0.878924273265129	5.32603248238674	1.00381187651894e-07	4.40383653662509e-06
CHEK1	983.973009932339	2.09601651817381	0.393874808295295	5.32152977045028	1.02898267477305e-07	4.50265889202746e-06
PBK	316.48707411527	6.30430895137021	1.18634432998027	5.31406337270991	1.07207307005792e-07	4.67918661500663e-06
SFRP1	532.337245968454	9.0869077243387	1.71243079542901	5.30643792940094	1.11788202825367e-07	4.86664651788592e-06
PARP15	279.42684434611	-3.3795208283608	0.636936281023057	-5.30590096537218	1.12117820537907e-07	4.86854474794964e-06
ERC2	266.322471631816	5.5088142324792	1.0392086585855	5.30097029789708	1.1518882994161e-07	4.98917115334883e-06
ALX1	139.298778940278	10.324974006847	1.94832003301756	5.29942403294785	1.16168557469103e-07	5.01883549553062e-06
KCNJ8	90.0734786698359	9.84927946645656	1.85912050160095	5.2978166062797	1.17195584275272e-07	5.05038793805995e-06
SNX24	132.601704604432	9.63452697056309	1.81984622387847	5.2941434524231	1.19575542248767e-07	5.13993656605687e-06
FAR2P2	100.914983685379	8.39099090537192	1.58520402884751	5.2933191896266	1.20115998518954e-07	5.15016253599404e-06
GJC1	432.218943567151	3.59365834569158	0.679102114453207	5.29177905532673	1.21132181455234e-07	5.18068339882158e-06
NCKAP1	1228.59139141171	4.62350531196618	0.873846040088278	5.29098388029441	1.21660090103739e-07	5.19022068607982e-06
HIST1H2BN	720.026101209844	-3.51769898765892	0.664918309556968	-5.29042280397234	1.22033921758412e-07	5.19315354042923e-06
TSPYL2	1082.83499444005	-3.36724926402692	0.636882290557348	-5.28708258017376	1.24282542523212e-07	5.27565446092299e-06
HIST1H2AD	232.851718723307	-4.47113434871448	0.84641721332396	-5.28242370113896	1.2748593548552e-07	5.39182551493589e-06
RIN1	146.282191118716	6.52391195928366	1.23507847581808	5.28218415834865	1.27652783604698e-07	5.39182551493589e-06
CAT	2872.6427004652	-2.86577097150116	0.542780823196953	-5.27979406977186	1.29329157425627e-07	5.44911118242332e-06
HSD17B4	3675.81845036651	2.22470110763099	0.421671181427497	5.27591451732517	1.32095657121171e-07	5.55193154448535e-06
ERCC6L	346.099794331223	2.99888524342338	0.569794127015172	5.26310311258005	1.41644084338955e-07	5.93858523058546e-06
RASIP1	223.924704376876	6.05496717013749	1.15093681220191	5.26090321027567	1.43349483002884e-07	5.99531916382087e-06
CADPS2	66.8527736604046	8.68005736572332	1.65351969512068	5.24944298597534	1.52559806692359e-07	6.36488487626796e-06
CALD1	3571.49607291873	4.22541709666443	0.805123877360248	5.24815772514196	1.5362774516329e-07	6.39376889527999e-06
FMNL2	381.333703643053	3.4688798720245	0.661207435861534	5.24628079462635	1.55200306724512e-07	6.44346249040158e-06
CDC25C	337.216800241428	4.99744511967547	0.952905209115942	5.24443047626096	1.56765802917766e-07	6.49262164784966e-06
CCDC8	172.82867793671	3.96197765407101	0.755754478439725	5.24241372972162	1.58489500273226e-07	6.54807833410403e-06
CLUHP3	143.799059156104	-4.7665366822653	0.910330312396524	-5.23605181257447	1.64047918436756e-07	6.76131638651444e-06
ARHGAP28	1277.47852990547	3.29429651805094	0.631120251804485	5.21976043175917	1.79154724031507e-07	7.36611524749833e-06
DEPDC1	574.014478433611	4.66901634597017	0.895583418264843	5.21337962578204	1.85430873551163e-07	7.59311096373543e-06
P3H4	668.925371478262	2.86420875268567	0.549410195695452	5.21324281042892	1.85567745324517e-07	7.59311096373543e-06
MYZAP	250.454277231578	10.5163837779912	2.01857921724215	5.20979493307132	1.89049465485286e-07	7.71702638247132e-06
SMYD3	1616.92173417858	2.47713212359551	0.475568798502882	5.20877763931036	1.90088752018993e-07	7.74088693030455e-06
AURKB	1559.69463655216	4.17638633139459	0.801895869056102	5.20814047378812	1.90742502822054e-07	7.74897108123388e-06
COL4A1	5319.70902705693	5.42278919406001	1.04137281485371	5.20734660700911	1.91560074977563e-07	7.76365618159065e-06
LRP5L	201.720296643058	-3.95050711971882	0.758937779175704	-5.20531093340687	1.93672044328224e-07	7.81549548165369e-06
PCDH10	552.141628458196	5.15354727196402	0.990071175571627	5.20522907758482	1.93757437037825e-07	7.81549548165369e-06
UNC5B	980.11135926326	9.07903648936908	1.7447115028042	5.20374656484852	1.95310320182769e-07	7.85950891288674e-06
SPARC	14325.2933721741	3.92409575003178	0.754586614676233	5.2003251498378	1.98940192950659e-07	7.98669802925969e-06
EDIL3	455.946389643762	9.01848506384516	1.7346067388721	5.19915255818116	2.00199164317867e-07	8.0183298235735e-06
AKAP13	4303.11702104095	-2.21476245868523	0.426177413897388	-5.19680862115908	2.02738889958972e-07	8.10098916638877e-06
HSPA5	56223.2703352175	-3.65687865205534	0.704079944255425	-5.19384010564673	2.06000083119063e-07	8.19968742725806e-06
MCC	502.192566005565	3.20964284953206	0.617989565058839	5.19368453936025	2.06172378032337e-07	8.19968742725806e-06
NPY5R	85.0272039922913	8.9659741545867	1.72696488950586	5.19175242592925	2.08323899109369e-07	8.26594268214378e-06
STEAP3	202.720570686892	3.26262887876101	0.629853761121444	5.17997840157683	2.21911592658554e-07	8.78460262845093e-06
RACGAP1	941.63733977252	2.9161490469277	0.563716991215287	5.17307282266041	2.30275212913087e-07	9.0945352069758e-06
STARD13	378.991232197836	4.26271598172648	0.824698786022371	5.16881563787199	2.35582148782263e-07	9.28259105687888e-06
VCAN	3019.86825938423	5.90120059923806	1.14180263072474	5.16831932283461	2.36208483831828e-07	9.28577554684845e-06
CHST15	450.743607580328	7.79242415348477	1.5082075728758	5.1666788402517	2.38290192777791e-07	9.34602686973168e-06
CC2D2A	437.035060697909	2.49358450941503	0.482678264751327	5.16614211062459	2.38975121921713e-07	9.35134373643999e-06
KCNN3	210.579501479295	5.80222676582476	1.12539361260709	5.15573102675012	2.52643333866405e-07	9.86352025016959e-06
ZNRF1	273.642478761761	-2.42442034490147	0.470823168040229	-5.14932252589217	2.61429005765858e-07	1.01831682749346e-05
SERINC5	2161.25317609125	2.02083556534478	0.392532253624326	5.1482025914712	2.62994360908616e-07	1.02193393704699e-05
HIST1H2BF	371.840072743921	-4.74137805060456	0.921049269779409	-5.14780067274807	2.63558335309381e-07	1.02193393704699e-05
CKAP2L	624.808488649406	3.1077050554892	0.603801264933901	5.14690053825807	2.64825649492396e-07	1.0245141376499e-05
ETS2	1682.25493786248	-2.72531885243453	0.529781814745747	-5.14422876848363	2.68622037428737e-07	1.03684451725895e-05
CDHR2	21.3681063401131	17.4813251924582	3.4013439928595	5.13953461606855	2.75419751976689e-07	1.06067760591566e-05
ALPK3	1163.08280631587	5.59168825913525	1.08875198482041	5.13586963522974	2.80842295335945e-07	1.07911908605157e-05
EAF2	675.799089714953	-3.77999735970601	0.736423982966857	-5.13290909467315	2.85297723941955e-07	1.09303062012863e-05
ENC1	1054.70777196117	4.40948275722584	0.859173512220458	5.13223777794304	2.86317466718136e-07	1.09303062012863e-05
NPL	357.028505634991	3.8096451724418	0.74230390630666	5.13219065678467	2.86389176699194e-07	1.09303062012863e-05
CDH13	1296.83604113151	5.8413075107307	1.13834627256012	5.13139775790164	2.87598431615504e-07	1.09519026911837e-05
IRX3	62.8962121166507	10.031283673466	1.95562212156727	5.12945909275498	2.90575904526974e-07	1.10405871581655e-05
ELOVL4	217.295499141507	8.83823353348326	1.72349204646947	5.12809650127959	2.92686412576976e-07	1.10960091645552e-05
SORBS1	829.639557277556	2.73810786413812	0.534878964748079	5.11911674340706	3.06969905830837e-07	1.16116483045611e-05
SLCO2A1	700.379107477813	9.3431182230752	1.82749037478259	5.11254031867977	3.17855116289866e-07	1.19967401097253e-05
PSRC1	470.065447383005	4.1157597530674	0.805149865098092	5.11179338341686	3.19114746347427e-07	1.20176354254998e-05
UNC5C	497.544141042585	9.31232275193313	1.82245571357464	5.10976627995396	3.22557584483561e-07	1.21204750619849e-05
LEMD3	372.659712109576	-3.19474315325641	0.626472917556558	-5.09957104884424	3.40424071275931e-07	1.27636531745791e-05
POPDC3	80.2557937356762	10.1981927776664	2.0001431382597	5.09873147705803	3.41937208069621e-07	1.27922091335408e-05
BTBD11	146.332168930651	-5.69497476616827	1.11723979620665	-5.09736118020891	3.44420811174368e-07	1.28568663329169e-05
NUSAP1	1173.37519007872	2.35952126489484	0.46307428567951	5.09534072148381	3.48114595604074e-07	1.29663165128502e-05
ASGR2	109.866742140077	10.3218956209503	2.02694600183634	5.09233872614219	3.53673517514462e-07	1.31446083299807e-05
CCM2L	111.243130768277	8.6903164889559	1.70736006810121	5.0899143369451	3.58225306062751e-07	1.32847737686278e-05
HLA-DPA1	161.25987834117	-4.47792762451641	0.880355951326409	-5.08649668099549	3.64738100317934e-07	1.3496895529591e-05
AC239868.1	230.719499408069	-4.2850170987886	0.842519797065058	-5.08595419800885	3.65782326739099e-07	1.3506175196861e-05
BIK	75.802198920128	6.6548483825029	1.30904118776956	5.08375782571205	3.70039693824097e-07	1.36338001477787e-05
GFRA2	133.423393761547	9.26880901073082	1.82598914743361	5.076048246923	3.85365479709376e-07	1.41677995585594e-05
AP002956.1	781.42920095226	6.64475140074557	1.30969454332314	5.07351231981586	3.90539177479138e-07	1.4327064394504e-05
CCKBR	96.6456124720809	8.24975248885678	1.62630590176404	5.07269418373772	3.92222559692933e-07	1.43578761528884e-05
HLA-B	538.63902943549	-7.69903168426371	1.51790743673537	-5.07213516314432	3.93376814850656e-07	1.43692277733645e-05
RNF19A	1210.99718333085	-2.51370613644849	0.496062102877392	-5.0673214540434	4.03452633934939e-07	1.46889395092263e-05
UHRF1	2232.41293110846	2.94949571428139	0.582083905720233	5.06713153429637	4.03855227958989e-07	1.46889395092263e-05
PABPC5	52.8406909423575	8.88529805511303	1.75424112818842	5.06503804541895	4.08318794654823e-07	1.48196215833996e-05
SLC9A7P1	80.8932065572279	6.42467747937448	1.2690280670639	5.06267563824576	4.13412894445841e-07	1.49725835941641e-05
PPP2R1B	1617.21954229312	1.71719235237715	0.339282043311306	5.06125327358262	4.16509479617716e-07	1.50527056519167e-05
HMGA2	3080.06240542555	-3.50499244122924	0.693004203861642	-5.05767846962298	4.24391192004578e-07	1.53050569286058e-05
UBE2J1	1366.30171129559	-2.53050005696135	0.500512154994342	-5.05582138557645	4.28542279560604e-07	1.54220860098955e-05
GMPR	496.58701008598	4.16382456799545	0.825013598906199	5.04697689046076	4.48855617905291e-07	1.61190302278141e-05
SNAI1	565.020232680089	1.7183334046838	0.340495869557424	5.04656167170924	4.49831737179656e-07	1.61200754321518e-05
PTN	259.357794835275	8.01482446276614	1.58901784152226	5.04388575970177	4.56171717029631e-07	1.6312930603526e-05
H2AFY2	2065.95100048297	2.47473238927676	0.491030287097259	5.03987728314321	4.6583044708395e-07	1.66234085330461e-05
MCTP1	891.015218481625	-3.52896861919652	0.700336269578115	-5.03896309885875	4.68060708979162e-07	1.66680531134797e-05
PLEKHG1	968.395430700268	3.93164379765394	0.780548402366645	5.03702753824501	4.72816778535834e-07	1.68022697374467e-05
RCN1	7012.12510538636	2.95413546686155	0.586775323847888	5.03452573207964	4.79033330059117e-07	1.6984786897797e-05
DDC	358.405824248119	7.61937308953419	1.51353412375842	5.03416009585148	4.7994844893904e-07	1.6984786897797e-05
MIB2	105.289029884067	-3.54110230156166	0.703857356904388	-5.03099423033052	4.87942833759596e-07	1.72318732702403e-05
TOX	514.899380444674	-5.78024902334093	1.14966444862438	-5.02777052056992	4.96215186684981e-07	1.74877327282645e-05
CDH2	1013.41177126428	3.57221067147746	0.710865373440535	5.02515779350488	5.03018771653384e-07	1.76908791964543e-05
POMC	59.3602773540953	-10.2093699135528	2.03223661627069	-5.0237112311694	5.06824244195339e-07	1.77879634735939e-05
TBX15	90.3028669060855	9.2757357199232	1.84819156923543	5.01881724509784	5.19905799072277e-07	1.82095401477537e-05
FADS1	5943.83212110177	1.46376515933869	0.291872577821694	5.01508284972529	5.30106182234337e-07	1.85286805626137e-05
ADAMTS7	309.502678863457	4.44588106828255	0.886975678712777	5.01240470847479	5.3753997405864e-07	1.87500111443159e-05
STEAP1B	88.8312748494127	9.97040407540943	1.99064963735887	5.00861823612409	5.48221928382856e-07	1.90835044272658e-05
GNA15	1025.70566610081	-6.43466184783367	1.28523940546339	-5.00658618190566	5.54038613997122e-07	1.92466230356306e-05
IER5	1934.25935660021	-4.21987769740588	0.843796908973888	-5.00105849230656	5.70164095980531e-07	1.97664628142171e-05
TNFSF13B	210.929595564831	-5.86560447521737	1.17380534668706	-4.99708447552436	5.82035761456073e-07	2.0137017746962e-05
ATP6V0A2	655.501496476032	-2.04863654968113	0.410127507617742	-4.995121057792	5.87988719952393e-07	2.03017119493502e-05
CCNJ	795.32380894568	2.15183595582197	0.430881190619819	4.99403548511035	5.91305259688424e-07	2.03748950008428e-05
IGDCC3	481.042164452741	6.92112785658717	1.38685036012506	4.9905368708727	6.02117055282702e-07	2.07055283131761e-05
RTL1	23.9974295765049	-27.6813493376947	5.54840798863463	-4.98906161810689	6.06732934967512e-07	2.08221935867278e-05
STOX2	188.505304260952	6.61708465951248	1.3266691092728	4.98774307267888	6.1088734794054e-07	2.09225843795651e-05
CAP2	376.206280990157	9.50480753609362	1.90778643878972	4.98211295711033	6.2893701098812e-07	2.14726807319962e-05
IL13RA1	418.247310002624	4.3890724492347	0.880995137212006	4.9819485532285	6.29471723961116e-07	2.14726807319962e-05
GPC6	553.902544992635	5.50035045149224	1.10435694725725	4.98059116226215	6.33903324373816e-07	2.15806047749822e-05
GGT5	295.455582152214	5.4351066367935	1.09167550336051	4.97868333590207	6.40182846045882e-07	2.17508830446966e-05
KCNE3	283.300043905158	6.12254974306833	1.23027818149109	4.97655720078513	6.47251554250929e-07	2.1947242941154e-05
MAPK14	945.366054826139	-1.52487977339965	0.306562535318258	-4.97412305067412	6.55436675723116e-07	2.21806025728805e-05
CDC6	1462.25428253054	3.05375276488951	0.614060736117728	4.97304677741851	6.59087493850187e-07	2.22598954768212e-05
ZBTB47	74.927187369702	8.60088281121879	1.72993447796587	4.97179686327314	6.63351914081131e-07	2.23595569930476e-05
ASTN1	164.668148950074	10.1292165098582	2.03821939133055	4.96963994795764	6.70773421356266e-07	2.25650299966924e-05
CREBRF	628.43898219071	-3.79370838362074	0.763562271231582	-4.96843352082039	6.74959317530583e-07	2.26610601637191e-05
SDC1	257.923503753996	5.22470631888834	1.05175272487318	4.96761852413393	6.77801315596866e-07	2.27060365858778e-05
PLLP	284.080542548421	4.2759487838668	0.860822071631972	4.96728525531453	6.78966785466562e-07	2.27060365858778e-05
SYT6	126.089385252733	9.48044316378721	1.90891411541543	4.96640633919983	6.82049700416728e-07	2.27644117656736e-05
RBM39	7658.08322328718	-1.81345756522429	0.365184331154789	-4.96586904342188	6.83940975343792e-07	2.27828635661488e-05
GAP43	72.7845066029224	7.99217920900905	1.61237563116631	4.95677251288392	7.16738130267348e-07	2.3828743073068e-05
SOX7	300.255458427469	9.54101700594773	1.92521923636608	4.95580805849246	7.20302975662956e-07	2.38901924190474e-05
TMEM132A	218.565613775369	5.41597152532439	1.09291822587166	4.95551395988925	7.21393426353565e-07	2.38901924190474e-05
EBF1	206.089938448503	5.76955807204836	1.16442274746635	4.95486547699472	7.23803476108765e-07	2.39234616899483e-05
HMCN1	920.856543459074	6.0507034548207	1.22130361917434	4.95429912744485	7.25914626088615e-07	2.39467417931791e-05
STK11	168.454362834486	-4.03663993804355	0.814992726236064	-4.95297664395882	7.30867500845949e-07	2.40360136712689e-05
TLE1	409.062151108859	3.95872755704868	0.799287099614386	4.95282303312359	7.31444899642655e-07	2.40360136712689e-05
GDF3	209.040307395595	5.57191966702167	1.1251180259793	4.95229792640813	7.33422013341371e-07	2.40545462641557e-05
AFF3	521.601817048582	-5.65623105649813	1.14261463983151	-4.95025256925833	7.41172320174885e-07	2.42619908346479e-05
PINX1	509.517901623396	2.21911095929444	0.448742365592362	4.94517819008488	7.60742458398735e-07	2.48097551580661e-05
PTCH2	209.09647101549	-5.89393636160499	1.1918600407862	-4.94515812252345	7.60820831424657e-07	2.48097551580661e-05
ZNF586	366.459621214675	-1.9342782324898	0.391642903698269	-4.93888237020124	7.85715880618513e-07	2.55725730781804e-05
TRIM4	342.967132360133	-4.21910252444215	0.854344391748108	-4.93840957486627	7.87622848954561e-07	2.55857178147033e-05
CLMP	76.2165806344087	-4.26931415873399	0.864890337354423	-4.93624911083319	7.96393721211994e-07	2.58213598523249e-05
BCL11A	4321.86548740404	-3.52628270449547	0.714484396099046	-4.93542297599265	7.99772397062008e-07	2.58816078760257e-05
BTN3A3	108.629219250305	-5.12899037344078	1.04024930667431	-4.93053957405481	8.20028018499153e-07	2.64867493944831e-05
RBM33	1260.07928732988	-1.68885532686243	0.342999391455965	-4.92378519884124	8.48860118084466e-07	2.73660926705185e-05
NCAM1	214.123240089557	5.07629990193795	1.03117999708548	4.92280680025367	8.53116673496271e-07	2.74513270628611e-05
PCK2	349.555898171871	2.7620224396719	0.561955746669704	4.9150176967499	8.87744401809163e-07	2.85116702030105e-05
ASPHD1	38.288360395075	8.67232246764958	1.76586879812456	4.91107973415692	9.05762447549852e-07	2.90355713412308e-05
FAM114A1	556.024529429854	3.82963583767803	0.780485316787684	4.90673655904255	9.2604281782912e-07	2.9629888806555e-05
ODC1	2131.35550440339	2.16615467994592	0.441560921889988	4.90567568949319	9.31062566775188e-07	2.97346097779498e-05
ABCA13	101.651954957591	-6.48080546491212	1.322713166064	-4.89963026844063	9.6017170935228e-07	3.06068217913755e-05
WNT5B	1426.28250946576	8.7486899333912	1.78634508658121	4.89753631541307	9.70457032612356e-07	3.08768590824813e-05
APBB2	519.325852492781	2.78751928023116	0.569491231749348	4.89475364119046	9.84289536939544e-07	3.1258538242136e-05
RARRES3	196.71518681761	-4.96891422698737	1.01672493728163	-4.88717650643302	1.02292379853417e-06	3.24249700161054e-05
ST6GALNAC1	121.438889837036	9.1769690118782	1.87844885176054	4.88539733369756	1.03220481237398e-06	3.26583463126951e-05
CDC42EP2	161.348046982907	8.866219956656	1.81677752076868	4.88019025736551	1.05983546942315e-06	3.34703513182206e-05
TBCC	1418.07320030656	-1.61909077868352	0.331904071100367	-4.87818896983012	1.07064326957471e-06	3.37490550642606e-05
SPR	364.370300843217	4.9915214944998	1.02362079449769	4.87633850477729	1.08073088688062e-06	3.40040686811127e-05
TYMS	2356.79069944884	1.92621276626812	0.39523025998568	4.87364698830984	1.09556684319197e-06	3.43909232668892e-05
SMIM3	1211.75603554027	-3.47512596138749	0.713083779297698	-4.87337682089764	1.09706681552819e-06	3.43909232668892e-05
TCEAL2	92.4211270745458	5.42593905518256	1.11373121711304	4.87185684643679	1.10554263654193e-06	3.45929168367954e-05
ZFP42	788.295882234743	3.96361712695913	0.813855492454083	4.87017310039565	1.1150052589218e-06	3.48249899401228e-05
DIPK2B	1520.09713344359	4.4812423569351	0.920310850951103	4.86927036914096	1.12011063800366e-06	3.49203723078725e-05
TSPAN14	1853.18473596071	2.38672844627628	0.490700414912804	4.86392180186029	1.15082395198399e-06	3.58122949006792e-05
CLTA	3988.5601478913	1.19069862230968	0.245186704692578	4.85629358982826	1.19603331112889e-06	3.71512390913065e-05
TMEM140	217.71152191588	-2.41919130045083	0.498280950834231	-4.8550748255589	1.20341294105399e-06	3.73123771996739e-05
DZIP1L	127.162833426836	5.07985736255761	1.04658621182982	4.85374000262829	1.21154556692164e-06	3.74962338911641e-05
PRSS2	216.078439118716	-5.00254275678347	1.03080471995881	-4.85304603279599	1.21579455551681e-06	3.75594463230619e-05
PSME1	1627.47552044117	-1.35862490169055	0.280045562409867	-4.85144235102037	1.22566837608653e-06	3.77958824234508e-05
VRTN	455.684000026993	6.66648091596511	1.37495636097572	4.84850363631493	1.2439625126234e-06	3.8290650795435e-05
NR5A2	192.864835348945	4.04984384904209	0.835635599113684	4.8464233133887	1.25707146424644e-06	3.86243149176949e-05
S100A11	3180.63832723794	3.23893590953554	0.668909362347869	4.84211477944768	1.28464517967e-06	3.94004148618787e-05
SH3RF1	795.423483971186	-3.34892930126497	0.691898035087555	-4.84020640532848	1.29704344168134e-06	3.97091249357908e-05
RND3	538.376346876072	8.53715965020965	1.76460433042851	4.83800220989853	1.31150683778755e-06	4.00798373300174e-05
MT1E	93.584398515523	10.1870648780483	2.10597952527136	4.83720983789512	1.31674399834958e-06	4.01677712184706e-05
CLEC10A	66.6469933750167	9.72591768130715	2.0127360833623	4.83218727070261	1.35041135973129e-06	4.11211129970412e-05
PRSS23	7269.32194435063	4.17806275096394	0.864803055162374	4.83123033160362	1.35691914739184e-06	4.12454959408997e-05
KIF4A	788.706620241513	3.93826346526847	0.815267917412742	4.83063712082107	1.36096848659204e-06	4.12948406038676e-05
CD248	614.459977261708	5.81328902302338	1.20642680410185	4.81860068365376	1.44568566358905e-06	4.37872978035814e-05
ABO	558.501066442863	-5.67369541292579	1.17895439298065	-4.81248082767771	1.49068177218541e-06	4.50699558190763e-05
BOK	179.737067111836	8.75030032700225	1.8185413805617	4.81171361869121	1.49641674989541e-06	4.51631310580135e-05
TMEM100	272.571079603267	9.1895407692501	1.90999079786544	4.81130106989003	1.49950936525005e-06	4.51763688766129e-05
NES	665.983114565513	8.5093500827214	1.7693736481503	4.8092442721847	1.5150197810309e-06	4.5563015393477e-05
AKAP17A	915.515248091216	-3.02186388894399	0.628684590645091	-4.80664538929333	1.53483876723032e-06	4.60776463770626e-05
E2F8	130.02673212393	8.28944694426691	1.72745161428707	4.79865651559105	1.59733458151306e-06	4.78694176875269e-05
SLC25A28	154.800594070091	-3.11483767349812	0.649259244938727	-4.7975253302586	1.6063790031758e-06	4.8055858334022e-05
CTSW	220.728345240274	-6.37131884714944	1.32857717137818	-4.79559560739723	1.62192188622005e-06	4.84357093811187e-05
FUCA2	2157.20128181693	1.83133494615867	0.381918896064994	4.79508860396112	1.62602944543681e-06	4.8473333135246e-05
RAB3B	742.763458877629	4.65738517907887	0.971755027032295	4.79275645560832	1.64505280088971e-06	4.89547006586445e-05
LMNB1	3560.50658240684	2.51630988797313	0.525448343652311	4.78888156822922	1.67713419165766e-06	4.98223005417046e-05
NOX4	249.783905470149	6.83659584555646	1.4278168311829	4.78814627776348	1.68328939156285e-06	4.99180348835938e-05
NT5C3A	1439.53018100808	-1.97185654214103	0.412091595668769	-4.78499577003256	1.70990933819107e-06	5.06192639211973e-05
ATP6V1B2	3735.71487265334	2.37939391659657	0.497384415521433	4.78381276603154	1.72000913543627e-06	5.08298533045073e-05
STRIP2	162.622499405594	5.55655014448673	1.16220471883738	4.7810424914169	1.74388494134873e-06	5.1446116935248e-05
EFS	78.8715321475316	7.81299351434042	1.63439553695273	4.78035661361842	1.749845234847e-06	5.1532639424854e-05
MCOLN3	737.927184342794	3.01433932866638	0.630657492779256	4.77967734178886	1.75576741457455e-06	5.16177425403936e-05
KIF23	863.974227481909	3.67696327335072	0.769377846944882	4.7791384791641	1.76047914328768e-06	5.16670275466258e-05
DLC1	813.202997857462	5.08547451839678	1.0645232568261	4.77723195410425	1.77724723494104e-06	5.20693673548474e-05
MYCL	89.484282459672	8.18834030067139	1.71416428932264	4.77687019364234	1.78044623362478e-06	5.20734635545721e-05
TOP2A	4589.10469299463	4.45184870616791	0.932790390597929	4.77261424543002	1.81849891717965e-06	5.30951776470533e-05
PLA2G16	278.590496502797	6.35408180615252	1.33260421878482	4.76816876052419	1.85908026418509e-06	5.41870963304085e-05
MFGE8	1390.50627279744	2.77429415210136	0.582055667797573	4.76637254061789	1.87572296619945e-06	5.45787287703369e-05
ENTPD7	477.427588782352	1.71222278253759	0.35929126086527	4.76555644135093	1.88333166188611e-06	5.47066067382685e-05
TRGC2	75.8601882534937	5.83323716139834	1.22507297273262	4.76154261112044	1.92118721478133e-06	5.57111563373217e-05
CRMP1	763.730242911326	5.26530775458703	1.10628094411426	4.75946709793748	1.94104762469751e-06	5.61913480741515e-05
UBXN10	48.6423183765223	6.39370953576332	1.34353642037519	4.75886581026053	1.94683804608472e-06	5.62386108451313e-05
YPEL5	2497.77096823592	-2.69082639933221	0.565481371669179	-4.75847045392401	1.95065438035821e-06	5.62386108451313e-05
GALNT5	57.9342579924308	3.9229277809292	0.82444412853484	4.75827002116059	1.95259188165155e-06	5.62386108451313e-05
RASGRP3	1127.11481822556	2.60470269143215	0.548519792950689	4.74860292172959	2.04826644402332e-06	5.8894580084738e-05
TRA2A	2081.1173041765	-1.52167738658794	0.320565568519417	-4.74685223873558	2.06606770617552e-06	5.93062470396623e-05
LPIN1	932.628874308281	-2.95773622848819	0.623227652937062	-4.74583599516064	2.07646912219897e-06	5.94381339705836e-05
MMP2	1974.83081473945	4.33419017702084	0.913283752394847	4.74572132226765	2.07764597065546e-06	5.94381339705836e-05
CARD10	407.753900415626	6.73236946693194	1.41968337440834	4.74216264576438	2.11448752808702e-06	6.03906152736532e-05
PRSS57	1238.80538955791	-5.41468437362707	1.14353226662611	-4.73505167423268	2.18999294315439e-06	6.24423113540603e-05
CTSH	758.642515613452	6.14266980834431	1.29762326499303	4.73378520103621	2.20370941852284e-06	6.26999040836699e-05
IGDCC4	65.2041731311246	8.5860928897262	1.81388478137612	4.73353819265869	2.20639422782976e-06	6.26999040836699e-05
ZNF366	154.613591560843	7.80781835356939	1.64959157943179	4.73318271681455	2.21026351671573e-06	6.27051759692254e-05
NOVA1	83.6961024258391	8.24382266643081	1.74302684426626	4.72960166594629	2.24960780820345e-06	6.37151815494826e-05
NHS	83.4155708965663	7.48437225380325	1.58310187731547	4.72766305254771	2.27118665522276e-06	6.42195004073119e-05
CNST	2222.13826697797	-3.33103380836895	0.704829904520278	-4.72601089568713	2.28973367960121e-06	6.46365616818769e-05
GABRA3	169.160826991966	3.36519170084288	0.712118686079283	4.72560510856785	2.29431122136648e-06	6.4658552334603e-05
CCR1	212.183342573181	10.8806160177423	2.30310713408437	4.72432040034822	2.30886158204883e-06	6.49610609084878e-05
HSPA4L	367.807788161197	3.8278115915837	0.810852993034437	4.72072203527173	2.35008914220652e-06	6.60119098657416e-05
SH3PXD2B	504.206755058433	3.6224120717828	0.767596460678393	4.71916203024354	2.36818139838111e-06	6.64105169081437e-05
ITGA2B	1029.08231535276	5.44047498430204	1.15308715460945	4.71818193668519	2.37961641371619e-06	6.66214318984819e-05
KCNIP4	38.4654141025533	10.1176495425377	2.14484143490406	4.71720164385496	2.39110677111816e-06	6.68332010804161e-05
POLR3B	436.28048914175	2.26245052316361	0.479745141079593	4.71594254831286	2.40594323726956e-06	6.71376488275449e-05
FAM72D	83.4696413766487	9.47451058458046	2.00938907139438	4.71511999316578	2.41568344525217e-06	6.72647944727565e-05
EFNB3	55.1572340941754	8.13869706805673	1.72616869233683	4.71489090503595	2.41840290314458e-06	6.72647944727565e-05
HIST1H3H	310.51083635455	-3.75038234554723	0.796243936540198	-4.7100921883854	2.47604768811201e-06	6.8755764677068e-05
C6orf62	5826.15639013715	-1.83558570650924	0.389843665864876	-4.70851745772746	2.49524998078702e-06	6.91761322035126e-05
ARPC1A	2473.40510621116	2.74987747032291	0.584090755868259	4.70796266281458	2.50204915036842e-06	6.92518384350753e-05
PLXNA1	300.149786093538	3.51544766513361	0.746812303594209	4.70727068664335	2.51055444179711e-06	6.93744443316078e-05
ZFR2	131.98633423874	6.07205211387649	1.29083240306541	4.70398178683526	2.5513601793792e-06	7.03877681902638e-05
LMCD1	434.914063747858	5.46259964215871	1.16150291083064	4.70304429822924	2.56310781308332e-06	7.0597445298227e-05
TRIP13	855.726585516111	2.58503756304635	0.549773353459733	4.70200592076474	2.57618028077685e-06	7.08428768002965e-05
HDAC9	519.329924288096	-5.5104257656728	1.17261882577519	-4.69924722727353	2.6112219532568e-06	7.16906775618342e-05
FBXL7	205.305123372663	7.66810743521803	1.63319182079973	4.69516644496979	2.66389724515558e-06	7.29887171464341e-05
PMP22	1095.08082782274	6.92756209731222	1.47554340731312	4.694922604769	2.66707684555763e-06	7.29887171464341e-05
HIST1H2BI	381.018694558236	-9.70791606975694	2.06831873452038	-4.69362671610095	2.68403603901115e-06	7.33349301060156e-05
GLB1L2	86.8439429110235	4.52911021925557	0.965558876045104	4.69066188672683	2.72322665437523e-06	7.4286480946755e-05
SULT1A4	132.069581175568	5.44499954128372	1.16169531777194	4.68711499304904	2.77083294959033e-06	7.54641895486825e-05
PTGR1	766.592719320867	2.18503646186764	0.466565001951901	4.68324124768557	2.8237384403292e-06	7.67822296026895e-05
GTSF1	92.2364840695492	-5.74216117430313	1.22711946723762	-4.67938234834574	2.87740414252383e-06	7.81167038501446e-05
SLC16A1	2948.42230383597	2.44328484109521	0.52269757151599	4.67437572745729	2.94849106953903e-06	7.99191321428239e-05
APCDD1	383.645092170016	8.33061322331674	1.78237789679399	4.67387597114014	2.95567867824033e-06	7.99675344198661e-05
BACH2	170.502732248422	-3.84951505886415	0.823672557692783	-4.67359877770744	2.95967258163058e-06	7.99675344198661e-05
TRA2B	5015.75046412714	-1.7067146368252	0.365661613134174	-4.66747007485017	3.04931144671306e-06	8.21458933775154e-05
PTPRCAP	763.178203142177	-4.62949874071382	0.991873794218067	-4.66742721473294	3.04994739834272e-06	8.21458933775154e-05
PDLIM4	225.726106517152	4.41552794087155	0.946612553519919	4.66455671272549	3.09283028199389e-06	8.31692844551343e-05
CYP11A1	40.4267136025085	7.13732964185962	1.53170722632598	4.65972185753769	3.16636952793798e-06	8.50125269788018e-05
BRINP1	192.94329427445	8.55656277459504	1.83680002652354	4.65840736663632	3.18665142280752e-06	8.54223315260308e-05
CXCL5	98.0856612137803	9.42894540971919	2.02425192376757	4.65799009451842	3.19311572415573e-06	8.5461031221036e-05
ARRDC3	2827.44300369418	1.49677208063184	0.321453143739891	4.65626829222419	3.21992283511809e-06	8.60432127148824e-05
ARHGAP10	187.477735974853	2.71684461380867	0.584081078800038	4.65148540574243	3.29552600895365e-06	8.79254603830862e-05
IQGAP3	375.708729200279	4.07078075545929	0.876257359604687	4.6456451530356	3.39015302184879e-06	9.03085833144134e-05
ADAMTS12	225.715444001954	5.98778382446853	1.29048422208765	4.63995120744826	3.48491449588015e-06	9.26878352326123e-05
SH2D4A	120.960943450363	3.42732620588773	0.739053546178734	4.63745316372362	3.527285042777e-06	9.36684024932138e-05
HYAL2	1864.4354461678	3.7146098260375	0.801364787993564	4.63535443744421	3.56326397290875e-06	9.44764475807675e-05
APOC1	362.833156531756	3.18498349000872	0.687307417868717	4.63400133216238	3.58664683534524e-06	9.49485263316433e-05
DLL3	442.082801792838	6.16772578360345	1.3315036073984	4.63215101283463	3.61886024930748e-06	9.56312545109338e-05
JMJD6	1060.97355119624	-3.23740155801097	0.698939609363719	-4.63187593697564	3.6236728445278e-06	9.56312545109338e-05
CCN2	6062.00611706291	5.97457047090035	1.28999477695385	4.63146872967076	3.63080841477593e-06	9.56712396846995e-05
GOLM1	1145.27338627051	1.8726696985319	0.404371249700186	4.6310653883538	3.63788951944924e-06	9.57096683154018e-05
PTPRU	155.248138143282	4.7622645153888	1.02845171459575	4.63051832944891	3.6475149060419e-06	9.5814812855934e-05
SPATA18	104.123641146844	9.48359428189763	2.04863949122565	4.62921579053611	3.67053117985972e-06	9.62587664717154e-05
OTUD7B	201.463387259142	2.7361695452165	0.59110285313394	4.62892292045239	3.67572542630801e-06	9.62587664717154e-05
FAM30C	463.80248158087	-14.2112080605693	3.07053126150268	-4.62825708330827	3.6875607277515e-06	9.63043395304009e-05
EVA1A	152.541035979346	8.37466743022756	1.80949141042765	4.62818855174797	3.68878095252153e-06	9.63043395304009e-05
KIAA1147	222.131511144275	-3.04039244372669	0.657023214999784	-4.6275266601161	3.70058607013014e-06	9.63338303721866e-05
LIN28B	1785.34147712489	3.19453134002849	0.690337718432567	4.62749065382343	3.70122929523029e-06	9.63338303721866e-05
APOB	101.480136932101	8.30883485942956	1.79647555129364	4.62507538911197	3.74462175810331e-06	9.73144298724191e-05
PYGO1	74.4912914816125	5.15913243663433	1.11611433737054	4.62240494893092	3.79316631164349e-06	9.84257270682857e-05
LDLRAD3	602.244481545055	2.83602899296676	0.613939068081626	4.61939814618493	3.8485474249011e-06	9.97107675291728e-05
ZBTB8A	471.257153812702	-2.29161600766594	0.496381961742162	-4.61663836377737	3.90006026984221e-06	0.000100891832694915
SERPINA5	47.8026023171452	9.20019177250068	1.99316989074923	4.61585929789575	3.9147211600792e-06	0.000101117425776735
PRAC2	46.5176550042194	9.69498909211232	2.10116681356796	4.61409776201892	3.94806571537393e-06	0.000101824203950144
SEMA3A	341.918552025692	8.84672006476719	1.91777850666915	4.61300407424653	3.96890519908138e-06	0.000102206814370292
HIST1H2AC	951.188148725081	-3.33436729262305	0.723084889976306	-4.61130821407748	4.0014272897702e-06	0.000102888663635149
MEIS3	58.4653129358887	5.46023961700846	1.18421942547498	4.61083436021023	4.01056010398735e-06	0.000102967954886988
CNOT1	4224.89807863497	-2.53168992979198	0.549276749441684	-4.60913361500434	4.04350419702992e-06	0.000103522405642048
ZNF131	867.819980884606	-1.18646628629652	0.257418675943346	-4.60909171391141	4.04431910186595e-06	0.000103522405642048
SHISAL1	29.8343840474251	8.41813349813497	1.82843439354024	4.60401178619029	4.14428993424439e-06	0.00010592207696803
SLIT2	346.840506584308	8.21034435546233	1.7836853095794	4.6030229163004	4.1640239041847e-06	0.000106256158725431
DLG3	115.208154855167	-3.70897146254691	0.80581954990166	-4.60273204217934	4.169845730736e-06	0.000106256158725431
POTEF	37.4113850900733	10.2022285044764	2.21790557409197	4.59993816853692	4.22616363080303e-06	0.0001075172715759
PLD3	3404.71622409081	2.04317452491392	0.444201959163931	4.59965221396039	4.23196874373474e-06	0.0001075172715759
SOX4	4948.71768943576	-2.48764441609983	0.541176072845121	-4.59673762555974	4.29157477021507e-06	0.000108869129267662
CASP4	1136.8156051718	-2.98041117508883	0.648442750028236	-4.5962595386548	4.30142856891664e-06	0.000108956721875147
PPARGC1A	59.8031393950387	8.09625384058099	1.76231691357857	4.59409642964878	4.34628375957294e-06	0.00010985056820865
GATA6	134.607717835088	7.38999966843287	1.60864218862111	4.59393625301311	4.34962301566386e-06	0.00010985056820865
GFRA3	34.3033331987908	8.99004931560154	1.95931846492862	4.58835532687589	4.46751751693762e-06	0.000112580920924313
HIST1H4E	564.824725794315	-3.67696420457397	0.801396770789751	-4.5881944357605	4.47096125865561e-06	0.000112580920924313
KALRN	925.028837942002	4.77209448173475	1.04120968433063	4.58322137562775	4.5786684891666e-06	0.000115122740062916
CNTN4	161.451346023564	4.69702217808096	1.02512453676963	4.5819039634757	4.60761499971106e-06	0.000115679679240533
PDGFRL	109.769870248778	9.80874227682004	2.14372571684953	4.57555843069104	4.74951379298068e-06	0.000118958905778594
ADGRF5	1007.48371811438	5.20884230158706	1.13843532911265	4.57543978861503	4.75220631708636e-06	0.000118958905778594
RADX	205.976161238775	6.38491302072412	1.39564027957658	4.57489878599751	4.76450265248336e-06	0.000119091577313615
CDH10	240.064682217403	7.33803669311022	1.60492421096403	4.57220138058885	4.82626756302548e-06	0.000120458543193284
WDR62	447.237875974846	3.00283163727084	0.657372528827776	4.56792991125667	4.92564669906976e-06	0.000122758943062321
SMARCA2	2944.77819382844	-2.34061464724457	0.512515118662239	-4.56691824692706	4.94946931834111e-06	0.000123172319790647
HOPX	878.10370303499	-4.09625426815388	0.89725146884579	-4.56533581764233	4.98695370262371e-06	0.000123703727623827
ZAP70	152.875960415334	-4.53579472724294	0.993542740868028	-4.56527388371854	4.98842630006889e-06	0.000123703727623827
RPL11	8908.33177835541	-1.06407004400056	0.233088136227701	-4.56509739715401	4.99262488999937e-06	0.000123703727623827
FOXC1	279.289423214405	7.87012372171362	1.72439329410437	4.56399578252898	5.01890873172657e-06	0.00012417422155734
UGT8	104.064862225696	5.3257213439266	1.16711164471269	4.56316357398495	5.03885252182973e-06	0.000124486716439166
SPC25	84.5233572157289	9.72098191565972	2.13181034408409	4.55996563795464	5.11619918445866e-06	0.000126214409446167
BUB1B	1202.12084544792	2.76153620247873	0.605940719946216	4.55743625007384	5.17817998443439e-06	0.000127558581324229
CX3CL1	70.0696216325634	7.14805392686798	1.56904388596324	4.55567495008577	5.22176330221389e-06	0.000128361796398044
GREB1	286.298592428586	4.50539920176073	0.989000002876211	4.55550979641873	5.22586798871136e-06	0.000128361796398044
PDZD8	851.65587215046	-2.77117933688572	0.60859802013812	-4.55338210968351	5.27902602584899e-06	0.000129341399151452
NTRK3	111.175816522368	5.84741757189927	1.28421372417171	4.55330562338501	5.28094656387375e-06	0.000129341399151452
BIRC3	257.667375044232	-4.5973785119684	1.00991382423004	-4.55224832225012	5.307563577045e-06	0.000129650421606473
GPM6A	151.023499972611	4.81709958006598	1.05819167981503	4.55219944737046	5.30879707788224e-06	0.000129650421606473
ROBO2	157.525234979277	5.93738272121419	1.30523483848841	4.54889997273613	5.3927066810807e-06	0.000131510964362974
WDR77	1964.95199756716	1.93107054197562	0.424612702171497	4.54783978929503	5.4199369121063e-06	0.000131806747278815
ZFP91-CNTF	222.887673403652	-26.5468237223696	5.83725730976999	-4.5478248282695	5.42032211815124e-06	0.000131806747278815
ZNF845	336.339193808609	3.16813621481689	0.696769112844129	4.54689531498451	5.44430604578108e-06	0.000132201109145914
MME	1480.72469546611	3.72096892680279	0.818479986322719	4.54619415133218	5.4624651335571e-06	0.000132292187081039
PTK7	1614.55951413206	2.11124857869119	0.464403594038674	4.54615038684515	5.46360048866001e-06	0.000132292187081039
CYP2S1	1012.92192572677	5.23713553053833	1.15246657370537	4.54428410335589	5.51222711121627e-06	0.000133280014044209
HOXC9	88.9596562473393	8.03772007521334	1.76971836574892	4.54180745974906	5.57739689985649e-06	0.000134664468126748
TMEM97	1984.17025271594	2.40587991437077	0.530031244169509	4.53912847749283	5.64872121901591e-06	0.000136051803030576
PCDHA4	447.118582071397	3.56441248054128	0.785277316604241	4.53904933349507	5.65084154286317e-06	0.000136051803030576
NEK2	344.344544114609	3.85907751545894	0.851019390190292	4.5346528644853	5.76983015005504e-06	0.000138720407929713
ARRDC2	403.34160867574	-4.28103189443527	0.944431053057109	-4.53292157281109	5.81734185677788e-06	0.000139665434536069
PTCH1	290.777756649076	4.45418524488442	0.982770322616132	4.53227487886223	5.83518490683653e-06	0.000139777538196001
SUSD5	189.988553289097	7.21465571744828	1.59188113342447	4.53215731122339	5.83843435890945e-06	0.000139777538196001
BACE2	189.43798401118	4.35032305660024	0.960273073570394	4.53029786665296	5.89005843284763e-06	0.000140815413825748
ONECUT2	60.5263043397124	8.99440964372968	1.98578378135848	4.52940029431431	5.91513394987514e-06	0.00014121656394779
ARMT1	918.91847913239	1.84361656274935	0.407139697973477	4.52821616738895	5.94837129445257e-06	0.000141811171112285
KIF18B	229.542316743642	4.9975826728054	1.10409217754289	4.52641796985404	5.99918706274492e-06	0.000142822604450411
ZBTB21	1338.49435789929	-4.05829411619582	0.897231060086224	-4.52313155075774	6.09313428925869e-06	0.000144856608759443
FAS	203.450910693409	4.11330267188861	0.91011419884075	4.51954565386178	6.19724833236953e-06	0.00014712630559776
VPS37B	596.629159467645	-2.99275457470607	0.662646056044341	-4.51636970809317	6.29087937944359e-06	0.000149141154313216
RBPMS2	234.286613570909	5.78443374745719	1.28099535774922	4.51557744722882	6.31444635681575e-06	0.000149491663262472
EPSTI1	351.214409703102	-4.78965756491876	1.06129811283214	-4.51301807381647	6.39115733478862e-06	0.000151097611323294
PRKD1	123.062730698851	7.90761398095087	1.75308734684411	4.51067882908748	6.46204975404262e-06	0.000152561734969921
ABLIM2	33.3480820009013	15.6363697635378	3.46744710978943	4.50947606940926	6.498792459695e-06	0.000153216683170261
HS3ST3A1	60.2349013727571	8.77125920608196	1.94529047015494	4.50897145729775	6.51426713282008e-06	0.000153369094239092
PAIP2	4531.17572303626	-1.56593800193654	0.347461642271909	-4.50679387715293	6.58145106986783e-06	0.000154736823358136
THBD	1587.48264843106	5.3419461317696	1.18568045473356	4.50538432209377	6.62529233106061e-06	0.000155552725599053
BOC	794.912979342282	6.25575361382872	1.38870143575125	4.50475059129216	6.64509411666528e-06	0.000155802743875863
TC2N	51.3409651489027	-4.71142040596401	1.04595738846473	-4.50440950838303	6.65577514259944e-06	0.000155838520601551
SCG5	118.011038758947	8.455972635088	1.87754051665311	4.50374975138303	6.67648208872016e-06	0.000156108623783234
CHD1	2584.3598363242	-2.2667243584472	0.503364313870745	-4.50314870558992	6.6953999755243e-06	0.000156336211774177
THRB	67.0187975797796	-11.2013222088324	2.48853698657581	-4.50116766166506	6.7581169503357e-06	0.000157584474970704
CCT5	10538.9272872381	1.61084378443174	0.358130307011738	4.49792646110496	6.86194223749446e-06	0.000159786567396212
ITSN1	1134.79997580533	2.21311904824526	0.492087514784039	4.49740946834737	6.87864350217473e-06	0.000159956652587457
PACSIN3	221.65230420237	3.88636597579987	0.864300137800513	4.49654675017173	6.90659991294802e-06	0.000160387644908869
TROAP	508.173003752355	2.57274830395283	0.572611637262527	4.49300736578166	7.02243547757508e-06	0.000162855445094391
ZNF662	117.598675665857	-6.71068008250763	1.49391022853992	-4.49202365329967	7.05495857605388e-06	0.00016338708147155
PRPF38B	2197.96150379008	-1.08503689579741	0.241574744847475	-4.4915162654212	7.07178989216586e-06	0.000163554358076695
MEX3C	498.693930483487	-3.78630601877816	0.843065796015087	-4.49111568358587	7.08510530923016e-06	0.00016363997635511
CDR2L	259.477722519198	7.80771605282294	1.73948321221091	4.48852624619424	7.17175895052379e-06	0.000165416911728748
APOE	243.860568625906	4.10063469027313	0.91389909958652	4.48696655038658	7.22444117408513e-06	0.000166047522228063
PDE3B	434.995902442676	2.36190536366278	0.526394792530208	4.486946674206	7.22511491891205e-06	0.000166047522228063
CRACR2B	157.385842744638	5.16240637407548	1.15056340251335	4.48685084437629	7.22836411532105e-06	0.000166047522228063
PRKAA2	63.01842362601	6.32456902846411	1.40967235764486	4.48655249155242	7.23848898586878e-06	0.000166056010131346
IGLON5	234.105493849302	4.8464286121454	1.08095481855215	4.48347010343762	7.34388957882332e-06	0.000168247225317269
NXF3	259.863807853165	12.2190763154366	2.72606231554351	4.48231731379199	7.38368441044391e-06	0.000168931553809914
SYT4	43.2302413286516	10.387856132951	2.3181860446734	4.48102780914397	7.42844303726966e-06	0.000169727459571012
AL096711.2	52.8953697947697	8.61213286259316	1.92221018192515	4.48032839674579	7.4528280018201e-06	0.000170023471262576
TRPC1	154.431883046293	3.73273114238891	0.833183338998694	4.48008375548512	7.46137545724029e-06	0.000170023471262576
CIDEB	40.1880759797162	-7.53605180920225	1.6865300716047	-4.46837677909405	7.88153920217857e-06	0.000179208304346055
USP12	392.724258249713	-3.21096534828792	0.71861501359503	-4.46826922279894	7.88550228852045e-06	0.000179208304346055
ICMT	1320.21713757963	3.40326630346666	0.76237565055809	4.46402806933213	8.04330203741116e-06	0.000182550783041084
PKIB	385.58696853892	3.72886430982516	0.835449862210069	4.46330112493041	8.07065058775221e-06	0.000182927582296562
CASP1	385.520323276529	-3.18946050732417	0.716172526728947	-4.45348067440082	8.44893160558742e-06	0.000191246959827539
AC009086.2	316.188400562527	4.23612462793835	0.952733061799503	4.44628700082817	8.73672090982281e-06	0.000197498623276234
PALLD	951.665775461949	3.0530256839939	0.686843697600775	4.44500793216633	8.78886245229613e-06	0.000198413815202897
FOXM1	799.270663426687	3.09775054141304	0.697278738313652	4.44262870958156	8.88664408766078e-06	0.00020035557041081
PRTFDC1	326.675313811596	1.8971955408204	0.427666642597122	4.43615506063126	9.1579892432869e-06	0.000206200122882579
TPT1	12177.304353174	-1.36584984394938	0.308044660446452	-4.43393448849215	9.25287530751449e-06	0.000208061352027096
MYO3A	81.8239127098643	6.85342585057166	1.54659363682914	4.43130353531176	9.36651298710947e-06	0.000210338765259337
SMAP2	430.485325805565	-2.4096063334741	0.544296027755127	-4.42701436461365	9.55463718618287e-06	0.000214280677448228
CXCL1	174.478577164465	6.63214880826557	1.49880864598614	4.42494699108301	9.6465967550209e-06	0.000216058381531534
UBTD1	123.330384488554	4.34135129744791	0.982092004533155	4.42051383924218	9.8466478980204e-06	0.000219905566525229
PLXND1	3977.02475344607	1.79070573330227	0.405092901001452	4.42048164476685	9.84811510216571e-06	0.000219905566525229
CDCA2	752.087811902848	4.58302044106692	1.0368158132099	4.42028408775733	9.85712297372515e-06	0.000219905566525229
GRN	4817.98971515248	2.3479271284736	0.531544220422539	4.41718118317075	9.999640676413e-06	0.000222565722564207
TMEFF1	106.95400251413	7.81401362128574	1.76902942383065	4.41711908011416	1.00025130866889e-05	0.000222565722564207
EPHX2	357.523049333518	2.01962203301699	0.457259725549786	4.41679404541631	1.00175595551272e-05	0.00022260952839083
MSL2	540.044853758732	-2.48197460649429	0.562057024110935	-4.415876859506	1.00601344752257e-05	0.000223264157806116
KIF2C	1465.93734072138	3.50046284520792	0.79292875390667	4.41459945545112	1.0119718434943e-05	0.00022429407187448
KRT8	11446.0471835355	3.09111483868541	0.700446182346405	4.41306543827617	1.01917174530882e-05	0.000225596117667709
CPT1C	259.615109810364	3.7746778906832	0.855625430880112	4.41160086464529	1.02609134559863e-05	0.00022660278188174
PCDHA12	149.166919710549	8.13724815496917	1.8445370510213	4.41153955159842	1.02638200464588e-05	0.00022660278188174
TMCC3	394.874758359763	6.50070832347703	1.47406058083307	4.41006862811779	1.03337864327703e-05	0.000227851959402353
PRSS35	123.226320942638	8.21185088483405	1.86235638269963	4.40938746263501	1.03663410380588e-05	0.000228274071345198
CPM	286.481383858217	3.52378223985401	0.799250031452366	4.40886093360639	1.03915722679153e-05	0.000228534035070354
KIRREL1	606.885094485354	3.21830525364067	0.730408462209901	4.40617191633221	1.05213469899648e-05	0.000231089507694427
TTK	778.881164950081	4.47782234671797	1.01704771549835	4.40276525720707	1.0687979095061e-05	0.000234446881644496
CENPF	3258.12208370168	3.21649688312068	0.731285159924664	4.39841673178769	1.09043447727281e-05	0.000238579755518143
JAG2	259.282884992616	6.47441770063503	1.47206411648792	4.39819001639806	1.09157391854254e-05	0.000238579755518143
TAPBPL	318.593284990839	-2.67554169618899	0.60833531909143	-4.39813637680121	1.09184367024224e-05	0.000238579755518143
STC2	323.219657222773	8.64742380066566	1.96721979820303	4.39575883109997	1.10386440496228e-05	0.000240897178221383
OAS2	140.67047619426	-4.4122867885839	1.00540048880261	-4.3885862775328	1.1408987299154e-05	0.000248660412043789
SHC2	166.731373456898	5.38598134141333	1.22792574536995	4.38624351816213	1.15325005060383e-05	0.000251030976488214
MAT2A	3241.38966609934	2.54625487384055	0.581212845257086	4.38093358503504	1.18171889923168e-05	0.000256899349970902
TACSTD2	66.4782451736971	9.81216675079827	2.24190322841134	4.37671288682312	1.20482511596296e-05	0.00026158843270308
FBLN1	2425.62462527409	3.69829132741032	0.845300373714129	4.37512089478981	1.21365196227212e-05	0.000263169219131159
KRT19	2535.53523464184	7.49767616329215	1.71516433561346	4.37140395681703	1.23450151773888e-05	0.000267349679833985
PHACTR1	580.008114283605	-2.70945038906052	0.620153859004869	-4.36899706374196	1.24818444631228e-05	0.000269969449112167
NPR1	202.1199083515	8.16779637112982	1.86973130158524	4.36843324182721	1.25141057050847e-05	0.000270323740243594
RGL4	351.928175501666	-4.12713821638229	0.94511128628398	-4.36682777602785	1.26064050410829e-05	0.000271972403814085
KMT2E	2975.76184600327	-2.49757438195199	0.572057210007028	-4.36595210804407	1.26570212037563e-05	0.000272718753076379
ART5	66.0149502077116	6.16233809508693	1.4121662998404	4.36374816180175	1.2785275375113e-05	0.000275133953773923
NR3C1	831.988089017022	-2.00036969173691	0.458649965547546	-4.36142994003896	1.29215172829495e-05	0.000277714731300968
FZD3	621.106276063263	3.51923499152537	0.807260283317129	4.35947991528137	1.30371918208563e-05	0.000279847514722089
HELZ2	115.770039529187	-7.85400657279329	1.80221382774556	-4.35797709010927	1.31270120845673e-05	0.000281420654538418
ATXN1	494.048962429914	-3.46648397684138	0.79565977666656	-4.35674151000107	1.3201301679275e-05	0.000282657304634741
SYNGR1	934.499268126411	-3.18384072265367	0.731293945762827	-4.35370857519208	1.33853621301097e-05	0.000286238233892874
SULF1	667.864755135432	5.68977522497152	1.3087374244262	4.34753000776008	1.37679238690428e-05	0.000294049686447738
CFP	1154.00795362567	3.9782218634126	0.915608135658776	4.34489571300094	1.39341845238789e-05	0.000297227680407854
GPX3	564.457563665836	3.66642931216697	0.844189070207766	4.34313762350017	1.40462080392932e-05	0.000299242244361513
SERPINE1	441.325719422728	3.31939394193285	0.7644768940259	4.34204613360151	1.4116188188731e-05	0.000300357194185725
SLC5A9	43.5794634122358	5.11880281051351	1.17956020615212	4.3395858760035	1.42751474531246e-05	0.000303360249621831
CNOT6L	803.229957741213	-2.7550743710384	0.634939072919788	-4.3391161271098	1.43056917753395e-05	0.000303630281047169
MAN1A1	679.304929602169	-2.48959155303696	0.574600132437314	-4.33273752039825	1.47266646330858e-05	0.000312175946929497
CMAHP	164.130194024412	-6.60100105400264	1.52502765519102	-4.3284467868721	1.50164603722953e-05	0.000317865578300708
CHST4	38.973482855969	7.98799351666036	1.84556393340144	4.32821284166418	1.50324163160657e-05	0.000317865578300708
TACR1	113.207023767351	6.49367887370781	1.50118367682306	4.32570575737296	1.52044268808126e-05	0.000321103913604456
ADAMTS3	169.401878487587	3.89863278866799	0.901615033205642	4.32405477402769	1.53187235737245e-05	0.000323116868242799
CHD9	2423.50311065954	-1.59107503072563	0.368074701870117	-4.32269597079528	1.54134068698284e-05	0.000324711648190866
CCDC68	152.613157749668	4.07680431205999	0.94334662637511	4.32163978550012	1.548738844533e-05	0.000325660832908131
ZNF558	159.127501353124	-3.81870805708477	0.883651980263603	-4.32150681758854	1.5496726275149e-05	0.000325660832908131
SFMBT1	167.969935501932	2.97354597286083	0.688210300374324	4.32069379264374	1.55539387680046e-05	0.000326460105683076
VCPIP1	580.463546484201	-1.73648146291847	0.402008110909672	-4.31951847685144	1.56370017039713e-05	0.000327799314045565
HOXB6	1170.1181672065	3.53938579484085	0.819644281042627	4.31819738965125	1.57308714930415e-05	0.000329361493917039
BGN	664.125003277986	7.704296846348	1.78456658084944	4.31718094971879	1.58034599810303e-05	0.000330474810561545
ALDH4A1	286.653373021356	2.36074462514837	0.547627154550825	4.31086114983596	1.62619998517008e-05	0.000339646333098959
CSPG5	12.4198623446808	-15.9117067605768	3.69810424493134	-4.30266582733181	1.68755279141861e-05	0.000352028475680484
ANGPTL4	274.674116064434	4.88389372438612	1.13552206017331	4.30101175105371	1.70020042762745e-05	0.000354232701090262
CMKLR1	188.770659175948	7.5137148096096	1.7501316056531	4.2932284551285	1.76093648185429e-05	0.000366438396016182
PRSS16	76.3813150025521	5.04418871906619	1.17512818630223	4.29245828486058	1.76705756326493e-05	0.000367263172672719
ATF7IP2	773.696441549492	-2.61708998184588	0.609755733030188	-4.29203013613373	1.77046912240637e-05	0.000367523480507331
CD40	916.039716571962	2.51874470856115	0.587033749531563	4.29063015639397	1.78166825230147e-05	0.000369397770897389
JPH3	74.3785359430205	7.58514465852579	1.76997591804735	4.28545076867135	1.82369031958305e-05	0.000377650323843585
SPTBN2	182.809149050467	7.57923826623861	1.76963032110713	4.28295004659325	1.84431589001885e-05	0.000381457412878503
TGFBI	1136.48756636323	6.27433765140909	1.46592168953803	4.28013153512066	1.86782887865029e-05	0.000385851737528947
REL	1781.43886579304	-2.92798556630992	0.684157211313591	-4.27969700222577	1.87147920854373e-05	0.000386137201064622
POSTN	1077.31113957008	7.67745539886588	1.79414731662241	4.27916667028166	1.87594351438615e-05	0.00038658971551914
HTR1F	241.177457936189	-5.64239270418475	1.31868616462991	-4.27879874342073	1.87904666089367e-05	0.000386760970516711
NPAS2	58.3507307283994	6.47364813582207	1.51359977761477	4.27698803314023	1.89438982045412e-05	0.000389448110190459
EIF4G1	5048.3535726113	1.58672549213337	0.371091832694676	4.27582973360365	1.90426724320669e-05	0.000391006477851197
BYSL	640.273567953254	2.02834101067526	0.475101721965672	4.26927732924911	1.9610731435253e-05	0.000402185386133587
VTN	114.159481229111	7.7858069092666	1.82397739560709	4.26858738930544	1.9671475967837e-05	0.000402920628840175
AOX2P	28.5712989140452	-8.02501410949677	1.88012842831237	-4.26833294398944	1.96939233459656e-05	0.000402920628840175
TXNDC17	1252.93930323539	2.84634507495819	0.666922295801034	4.26788112030274	1.97338437384795e-05	0.000403252686814403
PRRG3	312.330235561502	3.13723718122309	0.73539835716411	4.26603778844585	1.98975092653067e-05	0.000406109595580396
C11orf52	34.4056717256386	8.79809538077	2.0634906863015	4.26369522245786	2.01073663784619e-05	0.000409901305981053
PDLIM1	2198.38390954241	3.36250279163253	0.788733746636855	4.26316587311013	2.01550788449442e-05	0.00041038247858689
DUSP27	189.912048695414	8.2390394913655	1.93636337225668	4.25490360405007	2.09139095919086e-05	0.000425324455284908
TCN1	241.529222006079	11.8311009351035	2.78119926957913	4.25395658071413	2.10026043326342e-05	0.00042661853335334
RPL10P9	37.4834160524753	-7.57498308169787	1.78331799306228	-4.24769060322789	2.1598539048672e-05	0.000438200633714534
JPH4	73.7015238978952	5.74793941090908	1.35372403823801	4.24602005176071	2.17601165467308e-05	0.00044095321887911
YY1	1505.84458189973	-1.74774065487828	0.411852169116913	-4.24361163042011	2.1995088002874e-05	0.000445184765737123
TMEM235	24.0311332379574	-26.2498754127271	6.18937636454215	-4.24111798453687	2.22409179141344e-05	0.000449302983014529
UPP1	569.803001726647	2.88783537179613	0.680930598248484	4.24101278342364	2.22513461803107e-05	0.000449302983014529
KCNG2	41.24633860051	-26.2457336628374	6.19206850668831	-4.23860518249891	2.24912802039812e-05	0.000453609682028634
NHLH2	47.905310713639	8.97326278787307	2.11772365400994	4.23722083421133	2.26303528882406e-05	0.000455874398655185
SLITRK5	71.253276107208	4.02877134979478	0.95136772097985	4.23471520102174	2.28841544191788e-05	0.000460442170831278
PVR	746.264197203314	2.71303991799033	0.640718917280928	4.23436837092916	2.291949835942e-05	0.000460608856049642
TRGV5P	21.9648733293824	7.8346553044338	1.8510336865606	4.23258385912541	2.31021729398665e-05	0.000463732532762273
CRHBP	1253.76954192178	-8.99794857476704	2.12685470613791	-4.2306362295458	2.33031263572141e-05	0.000467215331981742
TEAD2	300.246828852249	3.45424086410777	0.816684952127946	4.22958798874331	2.3411969640942e-05	0.000468845349680136
PRKCD	384.546322134626	2.8597188480587	0.676188881245613	4.22917165214368	2.345533371373e-05	0.00046916179844314
SUCLG2	1171.02707356411	1.08679571717731	0.25709801887097	4.22716488423328	2.36654253940293e-05	0.000472808534104655
CENPW	633.220308533774	2.05870866248177	0.487245582775431	4.22519718035211	2.38731651632644e-05	0.000476399785942658
DPYD	338.537837909334	-3.54585912372504	0.839342218399222	-4.22456900891705	2.39398487426622e-05	0.000477139469523804
PCNX3	560.7336710324	1.99569662566875	0.472430227200599	4.22432035624459	2.39662934110476e-05	0.000477139469523804
RANBP9	612.842866321925	-2.243828190488	0.531487206341944	-4.22179153837315	2.42368212130029e-05	0.000481961647999691
IPCEF1	201.367285973478	7.52602506916445	1.78336772911076	4.22011957843218	2.44172768206789e-05	0.000484983530970357
COL3A1	3341.22823166752	9.28707956966526	2.20124442411022	4.21901333079776	2.45373766500922e-05	0.00048680096193225
MS4A4A	662.196992624033	4.47368769234371	1.06050359992642	4.21845592287863	2.4598104386743e-05	0.000487437640129381
NINL	340.632234436198	4.02918712236007	0.955364676682533	4.21743363628564	2.4709850866375e-05	0.000488393765266438
ZFAND1	745.558589292182	-1.27388595672201	0.302054574216058	-4.21740329550783	2.47131747945832e-05	0.000488393765266438
MS4A3	338.897550574389	6.7949372907723	1.61123323665322	4.21722760938473	2.47324301292251e-05	0.000488393765266438
BRWD1	1535.95972781631	-1.70003101344189	0.403546752589271	-4.21272381089429	2.52309504770422e-05	0.000497660763638717
C1orf198	1258.61409938112	3.34255396070527	0.79419839281545	4.20871408321017	2.56828124290715e-05	0.000505987075425527
CTSC	4748.62276134704	2.09709732590347	0.498310857165923	4.20841186931072	2.57171794657998e-05	0.000506078414874965
TGM2	2651.1705768668	3.84091766389542	0.912762936667227	4.20801229935975	2.57626847479439e-05	0.00050638847549596
DDX5	25909.1233261114	-1.29428220271585	0.307733514369071	-4.20585390372394	2.6009822175985e-05	0.000510656508742348
ABI3	208.128021267476	2.8528855652555	0.678530170836326	4.20450804971452	2.61650627033788e-05	0.000513112554535615
ADCYAP1	94.1755042473355	10.0723137074201	2.3965045642201	4.20291864150817	2.63495313964374e-05	0.000515901270970042
GALE	764.901429212853	1.83540305651251	0.436713630117047	4.20276110003846	2.63678830774255e-05	0.000515901270970042
FGF12	70.3505845896903	8.1306683381686	1.93488902163098	4.2021367878324	2.64407275173278e-05	0.000516732564638293
F2RL2	1922.80226491809	4.8983215780328	1.16615933567625	4.20038791285095	2.66458057178873e-05	0.000520143239598484
TMEM88	938.148146546996	3.99859463531984	0.952543898796183	4.19780614874887	2.69513176432355e-05	0.000525504385937175
FOXF1	139.034850084968	7.83329120168863	1.86823729568515	4.19287807805801	2.75437494963174e-05	0.000536022477777238
SOCS3	1186.80448400154	3.53054943319402	0.84205134929749	4.19279588606978	2.75537344645214e-05	0.000536022477777238
HES1	495.551517648163	-2.40119267691289	0.573373381417485	-4.18783423635171	2.81629086977977e-05	0.000547247753257892
KIF26B	218.633908966619	4.57262700098523	1.09197007251869	4.18750212671874	2.8204137897552e-05	0.000547423985509841
FANCI	1941.37719756381	2.11716678639427	0.505738123185396	4.18629066968351	2.83550191753857e-05	0.000549533325731076
CLEC4E	59.9426497889948	4.40637857287327	1.05261850492635	4.18611163707555	2.83773818186826e-05	0.000549533325731076
ACPP	80.3822555378021	4.8580096030945	1.16078517015058	4.18510653652155	2.85032387476171e-05	0.000551343329502202
ZNF614	497.088492316947	-1.84468884242287	0.440843938988788	-4.18444868869975	2.85859004183767e-05	0.000552314638957557
FAM72A	115.677985317641	2.28069776197019	0.545097338169733	4.18401926090495	2.8639982919971e-05	0.000552732187373862
UBXN4	3060.22677125079	-1.09245684419053	0.261219298520132	-4.18214446780752	2.88772373203744e-05	0.000556679879578044
GAL	47.6042871404004	8.29260604504877	1.98323913659707	4.18134449448067	2.89790413104753e-05	0.000558010453831346
TMEM115	612.858233915704	1.66907004640372	0.399278944408553	4.1802105264431	2.91239339152958e-05	0.000560166783170808
ARL6IP5	2755.91246270784	-1.9447525019404	0.465325016803962	-4.17934224834447	2.92353432560638e-05	0.000561674958131735
CXXC4	91.5173727199377	7.64359614239295	1.82911865595998	4.17884105959291	2.92998353958301e-05	0.000562279366525163
RBP1	1423.11038502128	4.3637339003655	1.04468675660814	4.17707401071453	2.95282968757673e-05	0.00056602552862535
WWC1	68.4903760869954	5.31596719964603	1.27288021174555	4.17632951678622	2.96250584728459e-05	0.000567241558295594
SHISA4	43.803387430571	7.27096318513195	1.74118737304524	4.1758648711169	2.96856009548923e-05	0.000567762134218176
KCND2	29.6738565286689	8.57453535860446	2.05389752393745	4.17476298533462	2.98296451116286e-05	0.000569876789102291
ABCB8	234.244037061993	2.28031034883091	0.546343018763546	4.17377045284039	2.99599625139819e-05	0.000571272412579284
L1TD1	1496.98309366769	4.51601435349326	1.08201815436943	4.1736955477656	2.99698193181354e-05	0.000571272412579284
SLC1A5	2005.1518638821	3.57851008039357	0.857670717972992	4.17235893146844	3.01462245010784e-05	0.000573992207446708
CKAP5	2911.9862957259	1.51920600254825	0.364515131978212	4.16774468127995	3.07628223907916e-05	0.000584940229169714
NOVA2	186.51269922058	5.52673284982203	1.32614858838187	4.16750649078139	3.07949746661046e-05	0.000584940229169714
JPT1	2503.94767203439	1.93846403061571	0.465161847993918	4.16728938320208	3.08243088688306e-05	0.000584940229169714
HEY1	2130.56532268527	3.5436559605176	0.850948212847215	4.16436148171787	3.12225111934486e-05	0.000591836954938622
VPS33A	1147.41006683254	2.04528242141883	0.491223984450144	4.16364527417819	3.13206587666106e-05	0.000593036989460785
JUN	7657.84706298661	-2.82190080809786	0.678167321753005	-4.16106868848161	3.16761786044075e-05	0.00059910212467136
CSRNP1	908.182452608201	-2.10906264490165	0.506950748997381	-4.16029101263356	3.17842341836702e-05	0.000600205600670461
DMRTA1	47.814188616722	7.57205851049309	1.82014444581925	4.16014153595644	3.18050435791773e-05	0.000600205600670461
HOXA11	52.9756616623058	8.2327195404418	1.98037467064102	4.15715251386091	3.22238877769386e-05	0.00060716891378714
WNK2	51.9125097317248	7.32377389082932	1.76185881672342	4.15684493065658	3.22672847822166e-05	0.00060716891378714
SLC35F1	83.4392234492521	7.46550616847444	1.79599702289706	4.15674751867467	3.22810402407098e-05	0.00060716891378714
DAAM2	66.600198871195	7.23481338405341	1.74209107054417	4.15294786040864	3.2821954326183e-05	0.000616661486247557
TRIM62	143.187222342204	3.13498421466829	0.755004086751383	4.15227449715861	3.29187071350422e-05	0.000617797390135268
RNF182	34.4643468511004	7.8941789474002	1.90139749061304	4.15177730399497	3.29903206035471e-05	0.000618459512459888
ZBTB4	133.102098925187	-2.62266337194812	0.631759522080572	-4.15136342276395	3.30500470464628e-05	0.000618897580665446
KIF14	535.058197485228	4.26636755741258	1.02777061221572	4.15108926710303	3.30896664879478e-05	0.000618958574678953
COL26A1	104.284878908787	8.53316857434199	2.05706638179375	4.14822226927899	3.35067008790278e-05	0.00062607141861999
LGR4	176.011213038689	4.1702583269986	1.00550099539965	4.14744326070117	3.36208753893292e-05	0.000627205844893324
B4GAT1	675.36899713828	3.3187021689932	0.800206829840656	4.14730547807752	3.36411077656917e-05	0.000627205844893324
SDR42E1	67.1595484587656	-6.61163656913055	1.59508866213352	-4.14499627894484	3.39819228370727e-05	0.000632866838657167
GTSE1	441.089958947898	3.4983010848917	0.84625777272895	4.13384809880167	3.56739303763482e-05	0.000662873286717472
BUB1	1717.09834377349	3.13192815474908	0.757636108843718	4.13381584931179	3.56789391081893e-05	0.000662873286717472
JMJD1C	3120.62200072007	-2.08858805773838	0.50526897628673	-4.13361626333683	3.5709952057333e-05	0.000662873286717472
TM4SF18	663.189692678238	4.87111036745355	1.17935962839283	4.13030109746223	3.62288425983851e-05	0.000671772721906003
ZNF821	114.462575729427	-2.79273843794646	0.677236205491253	-4.12372878960401	3.72787811622957e-05	0.000690489023878779
PDPN	323.68231710379	5.40136654031111	1.31003256112251	4.12307808264163	3.73842900999494e-05	0.000691690637044932
FBXO33	154.100234942906	-3.32677114229677	0.807016340029254	-4.12230952123742	3.7509273719976e-05	0.000693249573573758
CLK4	543.703205564011	-2.31701669489702	0.562251336536141	-4.12096253816212	3.77292777723207e-05	0.000696559399393105
KCNK17	1537.43052009654	2.98300971257783	0.72425285753167	4.11874068780929	3.80948537662701e-05	0.00070227728999399
ZNF799	152.709676240988	-2.91593611260587	0.707995584382125	-4.11857951790848	3.81215025234665e-05	0.00070227728999399
EIF4A2	8800.10694852392	-1.53189654368936	0.372112615898815	-4.11675519248162	3.84243833703159e-05	0.00070709173376164
CORO2B	115.246276351341	4.15355363398938	1.00911211506283	4.11604773343819	3.85424516968632e-05	0.000708498501926571
DCHS1	1353.30656481218	3.30408287635282	0.803004303196767	4.11465151954882	3.87764779809199e-05	0.000712031508296893
SYNPO	439.015438340018	3.68393421705495	0.89583504271219	4.11229081405616	3.91752384442374e-05	0.00071857856551488
NPHP1	114.575100384372	2.14396655950369	0.521638018723744	4.11006575929643	3.95546458434241e-05	0.000724756923085862
SCAF11	4632.39274486659	-1.17642205074918	0.286371263449836	-4.10803108027372	3.99046414372345e-05	0.00073038366295119
CCDC74A	105.99199143053	5.76827947909179	1.40438527301678	4.10733406987449	4.00252121621474e-05	0.000731803610552173
APOC2	29.6542537344362	8.67436507254927	2.11271015563549	4.10579986535829	4.02918220904841e-05	0.000735635160510412
PRDX4	3524.37949010186	1.67314802221859	0.407525147328776	4.10563135351438	4.03212081280822e-05	0.000735635160510412
SYT17	86.3930391371449	5.85180546411837	1.4259692083439	4.10373900774098	4.06526056288129e-05	0.000740887208794062
CLMN	117.454225085874	4.20417977771159	1.02459070914035	4.10327727960657	4.0733857251184e-05	0.000741574030085192
ADAM15	1011.29417185173	2.3484103095719	0.572581463516837	4.10144312941567	4.10581423499589e-05	0.00074667916568483
CCDC85C	280.620239586172	2.87808874596272	0.702731506152951	4.09557380132077	4.21124042957159e-05	0.000765034520727508
CKS1B	2863.35391128691	1.90775659265698	0.465839353851009	4.09531006104552	4.2160375766678e-05	0.000765089463006815
OPN1SW	77.7494009983775	25.4800742531998	6.2240227383512	4.09382730821284	4.24310388128307e-05	0.000769181195603838
GREB1L	303.376066892466	5.05700198769224	1.23542379396952	4.09333381174704	4.25214871550077e-05	0.000770000802502703
PNRC2	4570.92771347795	-2.40989158805305	0.588892357562697	-4.09224463028709	4.2721760796729e-05	0.000772805326548269
PENK	143.784306007472	8.38632515264593	2.0518595958637	4.08718275341634	4.36643158137622e-05	0.000789016967921295
TK1	1487.66882398655	2.17741730654892	0.533004725092492	4.0851744910349	4.40437054868592e-05	0.000795028584090474
SALL4	2335.80693043097	2.74846405858773	0.672966192106172	4.08410421032579	4.42471720332947e-05	0.000797855256727482
HS6ST3	64.0937339228697	8.64901716491702	2.11824377011662	4.08310756624618	4.44374412053365e-05	0.000800438226663744
SKAP1	178.322178426895	-2.8100085241623	0.688618635285589	-4.08064548383434	4.49108090066759e-05	0.000808109715551413
COL27A1	173.403885120223	3.29695992783081	0.808102415914885	4.0798788159768	4.50591848252984e-05	0.000809923383417349
NEFL	269.15526603172	8.50740164311184	2.0864236476678	4.07750441892345	4.55216650303293e-05	0.000817373187918002
ATP5F1B	22162.6130694874	0.942712508511634	0.231248353145574	4.0766236632102	4.56943586669108e-05	0.000819609455456435
CD6	122.476258730033	4.44951507051314	1.09172880309821	4.07565968570756	4.58840820271881e-05	0.000821685935106557
RAB39A	47.3084004250656	4.98368636167545	1.22282692266986	4.0755451726515	4.59066692683783e-05	0.000821685935106557
ZMYM5	701.696015759141	-3.04960362841908	0.748955480106713	-4.07180895182791	4.66494348539609e-05	0.000834103655550548
SYNE2	1031.21643121545	2.49169994407882	0.612062558267387	4.07098900336637	4.68139596067532e-05	0.000834651817514032
HNRNPF	8238.93217002348	1.63159173425671	0.40079098219576	4.07092925424102	4.68259699037714e-05	0.000834651817514032
HIST2H2AC	332.664581252627	-2.71049077176321	0.665856743542843	-4.07068156634027	4.68757893358751e-05	0.000834651817514032
HNRNPUL2-BSCL2	470.411039131164	-3.99722181635735	0.981954468126865	-4.07067939105393	4.68762270910242e-05	0.000834651817514032
TLL1	76.2916875351824	8.6234444425057	2.11907736815867	4.06943350539337	4.71275873279586e-05	0.000838250565827076
IRF6	131.774385624618	5.98389085505167	1.47095202907617	4.0680394307691	4.74103599403579e-05	0.000842399944577007
AKR1C3	331.429195937937	-4.59349692660983	1.12967724018765	-4.06620295000969	4.77853258484626e-05	0.000848177076738822
RLF	1588.79854930363	-2.88115387413606	0.70880579154682	-4.06480013072204	4.80736406891325e-05	0.00085240574146918
NFIL3	264.267873025426	-2.56745795233148	0.63171839603878	-4.06424439818572	4.81883132345606e-05	0.000853549914545984
SPAG5	1623.93751870133	3.01648438308199	0.742270594205204	4.06386081656909	4.82676145441031e-05	0.000854065836558963
SYT3	45.7756578276584	9.37708661267231	2.30823935206951	4.06244118672747	4.85621851254204e-05	0.000858385789413194
ASIC1	21.1584170196833	7.76459589787072	1.9115904837525	4.06185109408403	4.86851290145799e-05	0.000859666251126742
OTUD4	984.394479474955	-1.86245472314088	0.458744423798166	-4.05989615682021	4.90945453093102e-05	0.00086599725415034
ZFAND2B	498.215645113816	-1.85939687306817	0.458031174584746	-4.05954218018873	4.91690256376785e-05	0.000866413203317353
GNPDA1	1418.68275950386	2.26774539340058	0.559210051994835	4.05526579021782	5.00773273691454e-05	0.000881505963265349
SATB2	57.8139305378812	5.03349214628403	1.24200815132098	4.05270459854108	5.06289135510933e-05	0.000890294800068916
TMEM98	2746.47479297368	5.35056244555069	1.32046114667496	4.05204080333896	5.07728073654356e-05	0.000891903743007684
C14orf39	14.7412028520194	8.47000256547882	2.09115382510804	4.05039670624957	5.11308763253358e-05	0.000897267811144192
LOXL2	1048.69849718548	3.26663783641832	0.807561715368923	4.04506277879457	5.23091047251989e-05	0.000916998538241335
PLXNC1	197.667591995038	-3.40479565376929	0.842186684862836	-4.04280394711276	5.28157806877059e-05	0.00092492820871001
RAI2	40.8998525632271	7.56458827565042	1.87294176933467	4.0388806526204	5.37068814610127e-05	0.000937917347037454
PCDHGC3	393.41662112178	3.50905549593353	0.868820511468186	4.03887275865957	5.37086886984831e-05	0.000937917347037454
CKMT2	125.952432997417	4.08067425999251	1.01036520555704	4.03881115219396	5.37227948162095e-05	0.000937917347037454
SLC25A13	1313.75250285445	1.28501552211526	0.318319904629058	4.03686826814271	5.41694649396956e-05	0.000943626230802787
FLT4	1539.72068286225	3.4569699798785	0.856382330964104	4.03671334039166	5.42052339837796e-05	0.000943626230802787
RUNX3	197.588981148506	-4.74194656974063	1.17471849858667	-4.03666629532589	5.42160999721023e-05	0.000943626230802787
MAPK10	426.817204277052	1.92661084702628	0.477318123378495	4.03632452375698	5.42951008521193e-05	0.000944035961904774
ZP3	73.060983920859	-4.54902430017087	1.12759221822585	-4.03428138882361	5.47696533496327e-05	0.000951315346242293
YY1AP1	1293.22820418639	-2.06663693263556	0.512394921553594	-4.0332892573749	5.50015074146244e-05	0.000954368663824401
HEXD	293.623281792156	-3.73552079131066	0.926266013730649	-4.03288119820503	5.50971375499078e-05	0.000955054455574878
CPE	194.074673065732	7.7249906285987	1.91727051031005	4.02916051076665	5.59763898462192e-05	0.000969308349910828
ZFHX2	175.137526205343	3.84863646019941	0.955457642558374	4.02805555031633	5.62400571751878e-05	0.000972884403695169
SALL3	67.5308610033087	5.87845603737794	1.45985059947726	4.02675180561824	5.65526716593017e-05	0.000977299062928562
RSBN1	794.289136965622	-2.11468503677228	0.525362329360407	-4.02519350663525	5.69284831491871e-05	0.000982795781100876
PIGO	489.189781364798	1.85466059499351	0.461138589540784	4.0219158341106	5.7726686576172e-05	0.000995566017122188
INTS6	824.40176511971	-2.06515915663879	0.513685391906714	-4.02028009590318	5.81289876225057e-05	0.00100148950132621
EXOC8	173.619078721259	-2.06961493248894	0.514862560276325	-4.01974253357671	5.82617768788932e-05	0.00100276235190346
PIK3R1	706.015907816845	-2.36014916002961	0.587411152696523	-4.01788278822302	5.87233928706316e-05	0.00100968645802413
ADORA2B	124.231168652259	4.49545561737983	1.11920866265049	4.01663761852394	5.90343957708505e-05	0.00101400957094997
FAM155A	78.5095819509621	6.57545345131538	1.63740255360149	4.01578306864893	5.92487364039644e-05	0.0010166653135769
HIST1H3A	85.4044487443059	-4.02051608244015	1.00203491066105	-4.0123513059917	6.01169458236701e-05	0.00103052432206497
PKMYT1	296.871030181694	3.5877729362058	0.894703276680976	4.01001430274754	6.07150699717487e-05	0.00103973030287636
FP565260.1	811.031476763918	2.48375524945983	0.61957813098524	4.00878456686361	6.10320623274634e-05	0.00104410830647043
CELSR2	74.9687454723935	7.78002915754384	1.94114861199439	4.00795132813165	6.12477384295825e-05	0.00104674598749835
SLC28A3	24.5886342844598	9.31566916869334	2.32827218092576	4.00110830899044	6.30464898321219e-05	0.00107640656963127
OSBPL6	162.662245584841	3.80243811288567	0.950659870600062	3.99978817922077	6.33992037368144e-05	0.00108134393387581
TSLP	17.2942527607538	7.56875758223716	1.8929364687509	3.99842134545149	6.37663637917986e-05	0.00108651756202602
HRASLS	40.5447757291147	8.19621122476438	2.05011754476431	3.99792258043753	6.39008430038636e-05	0.00108772014961177
GKAP1	48.956527798637	-2.85001335633785	0.713176382902576	-3.996225091945	6.43605416597e-05	0.00109445068944197
MFSD3	314.855028124544	2.88477564919973	0.721973321822069	3.9956817821458	6.45083360221575e-05	0.00109586915745426
ZNF548	403.890068657231	-1.92469935406323	0.481753853768744	-3.99519243905653	6.46417249433853e-05	0.00109704032102323
SARAF	4108.44222350949	-2.02717560017428	0.507826083472711	-3.99186978800236	6.55543669333055e-05	0.00111142075093499
RNF125	334.68619786587	-2.2943283432894	0.574830317664223	-3.99131408484545	6.57081888097063e-05	0.00111292018897395
MYCN	486.592484400344	2.85741660853128	0.716030188295375	3.990637064247	6.58960536729167e-05	0.00111499266960277
LAMP5	34.0649582967527	8.84787210336876	2.22112621055111	3.98350713315539	6.79056323555677e-05	0.00114785469111864
RPL34	9277.45250639389	-1.35207093069735	0.339479025602516	-3.982781935637	6.81132479192489e-05	0.00115022193063636
C17orf107	66.7100325201311	-8.0382759043866	2.01963097979671	-3.98007159961256	6.8894514808942e-05	0.00116226207242598
RBM20	38.8166637082377	5.02346088954915	1.26308568497878	3.97713389462849	6.97508940245166e-05	0.001175544275332
TNN	53.4636197874641	7.81170390820388	1.96493802833401	3.97554721602447	7.02176103141058e-05	0.00118223952795916
B2M	24208.8899218286	-1.60123131520028	0.402951804821362	-3.97375392302845	7.07486576730978e-05	0.00119000360762003
POC1A	410.51395887593	2.8677955921432	0.721758745266792	3.97334373978821	7.08706578945005e-05	0.00119087891281361
FASN	1114.13604895858	2.49147548880249	0.627120236643663	3.97288325782121	7.10078555072126e-05	0.0011920076099051
RAI14	2421.0967231698	3.40298946310142	0.857114144252054	3.97028737178405	7.17859953818417e-05	0.00120388296885686
TAOK3	2877.87628200192	-2.85944451398342	0.72040308492365	-3.96922858025582	7.21056876562557e-05	0.00120805414890235
PADI2	92.1503267072343	6.54055594322549	1.6480183514149	3.96873975196339	7.22537387889698e-05	0.00120926730643635
PC	172.228986793136	3.43233647668467	0.864890660623161	3.96852068469747	7.23201808220071e-05	0.00120926730643635
ABHD12	356.844348677489	1.7687627872755	0.445988511755619	3.96593800210867	7.31078652928304e-05	0.00122123855055403
S100A9	294.892171709911	5.90599469400236	1.4894966381506	3.96509434310332	7.3366923686974e-05	0.00122436448529379
TOP2B	3602.54875873892	-1.26995436642542	0.32040530900547	-3.96358715268273	7.383189191878e-05	0.00123091720297892
SLC22A16	115.337413536171	-4.60634692819689	1.16292219160402	-3.96101042825862	7.4633272854118e-05	0.00124306024512994
ARID4B	2547.41834304707	-2.22785261657792	0.56260106175545	-3.95991541435505	7.49763151406788e-05	0.00124755311468684
ACTC1	2616.96116095187	8.58421279315932	2.16813331400392	3.95926428403369	7.51810054411239e-05	0.00124973737755743
AC242843.1	376.258370044686	-3.15814209294387	0.797885843471657	-3.95813776968717	7.55363867374925e-05	0.00125441987809327
CAMLG	868.705189106001	-1.59647284801187	0.40358408888832	-3.95573783002543	7.62987993863415e-05	0.00126584616291843
MKI67	3585.25118401626	2.72821759860171	0.690053339038254	3.95363292119433	7.69734708510597e-05	0.0012757959306979
SP6	157.821934193653	6.89624616221131	1.74586467401241	3.950046223435	7.81361020293153e-05	0.00129285757619191
GAREM2	81.3437759004754	3.60323386207903	0.912258141884249	3.94979633137242	7.82177203692187e-05	0.00129285757619191
ISL2	36.766746678655	9.00591985854603	2.28012023847321	3.94975655519662	7.82307192737436e-05	0.00129285757619191
SUCNR1	51.6070755576661	9.2617881632935	2.34533556460679	3.94902473789344	7.84702428639094e-05	0.00129555817073663
SIX4	68.8157536394015	7.49834195699539	1.89990226611851	3.94669878062436	7.92361400516184e-05	0.00130693563561884
HIST1H4L	205.449326970144	-8.15444822498413	2.0670733040689	-3.9449245505385	7.98251086333657e-05	0.00131515240287946
CCNJL	250.255920787069	2.87024980040098	0.727634300386838	3.9446323501724	7.99225026929772e-05	0.00131515240287946
RAB3A	41.9447824568519	7.89650312974189	2.00190131365495	3.94450169740132	7.99660872388812e-05	0.00131515240287946
KLHL6	798.806482300865	-1.63027863018295	0.413365074546046	-3.94391962594639	8.0160534013836e-05	0.0013170778088644
ARHGAP44	44.0168125584609	4.16892301771447	1.05734018671858	3.94283984481152	8.05224298449927e-05	0.00132174812036786
LSM7	1331.09626023631	-1.15091354101359	0.292002927818227	-3.9414452095153	8.09921370235355e-05	0.00132738624465835
AL031777.3	250.839856804199	-3.50834977894253	0.890137488163987	-3.94135717862969	8.10218721771837e-05	0.00132738624465835
ANK2	124.432205831578	5.23115285556485	1.32789984167504	3.93941823877783	8.16794316342705e-05	0.00133687238969092
SLC35F5	971.757603089465	2.4150611871268	0.613269994924836	3.93800643617465	8.21613912384658e-05	0.00134346897373791
ELOVL2	58.3235029346923	6.74508640070457	1.71330793481354	3.93687921689258	8.25481285784975e-05	0.00134849735572283
KLHL17	45.829356274227	7.61809195943793	1.93672449446171	3.93349285415802	8.37203290020217e-05	0.00136633503381823
FZD2	51.7463042412676	7.22981995594054	1.83859406244079	3.93225459802842	8.41528696473442e-05	0.00137207868499722
DTNA	191.211123566147	4.53678347175468	1.15436397670651	3.93011525246872	8.49051540688472e-05	0.00138212406120397
AC129492.1	997.859436315743	-2.75849183871132	0.701898993194186	-3.93004102507405	8.49313692879425e-05	0.00138212406120397
GYG2	524.933407896575	3.17212240551978	0.807926579219613	3.92625083405943	8.62801806867128e-05	0.00140273279431636
LRP4	357.322768145008	4.69669203592685	1.1964738315144	3.92544484653055	8.65696044587723e-05	0.00140609523577979
RNF144B	482.868245743643	-3.24536857971265	0.827250834474791	-3.92307682804948	8.7425257126447e-05	0.00141863939638359
HSD11B2	51.6366795613468	8.21994289203572	2.09590999838511	3.92189688410722	8.785459122597e-05	0.00142424843033187
FAM72B	115.023967009593	4.37939546799308	1.11683706906748	3.92124830853772	8.80914293509687e-05	0.00142567606782443
TUBB2B	4029.91477668482	5.62609051531021	1.43478902262536	3.92119707259516	8.81101646898895e-05	0.00142567606782443
CX3CR1	326.489396573906	8.64965917929207	2.20616419586578	3.9206778876663	8.83002264102812e-05	0.00142739454316791
FSTL1	6072.63553195928	2.54392404602669	0.648971097008924	3.91993427404011	8.85731210959332e-05	0.00143044750217739
CDC20	2216.60969658236	3.84751452109309	0.981583757933691	3.91970067759924	8.86590117009598e-05	0.00143047743807937
LPAR4	92.7315305183455	6.57634722900988	1.67877672440701	3.91734477456066	8.95296585651857e-05	0.00144315705312177
HIST2H2BD	186.15864592972	-3.70395001425628	0.945928248668177	-3.91567755743764	9.01506683587092e-05	0.00145157125000233
BLCAP	1430.09836132328	1.53224230157686	0.391328745237714	3.9154861998346	9.02222055282852e-05	0.00145157125000233
RARRES2	521.805168859121	3.30532894114482	0.844297043793375	3.91488868218012	9.04459269491463e-05	0.00145379657084832
NEFM	316.738756005749	7.21426599352661	1.8439532360159	3.91239097208016	9.13868006669897e-05	0.00146753407637123
CTSF	59.0283248331779	-8.92708276545651	2.28194694466321	-3.91204659088779	9.15172500472957e-05	0.00146824376089073
LTB	31.511830580202	-5.83220984974636	1.49216408461267	-3.90855798627552	9.28486633486685e-05	0.00148820145717612
TFAP2A	22.2191430195428	7.66640350879925	1.96203412314533	3.9073752175672	9.3304200196791e-05	0.00149409604491983
TNIP1	1404.84815498671	-2.65159142204537	0.678664432992384	-3.90707291135608	9.34209699977464e-05	0.00149455991663688
GALNT8	87.1768275012709	2.89080848977432	0.740017409984248	3.90640605311685	9.36790410615288e-05	0.00149728134924821
GABRQ	36.7528033934141	8.93102475730525	2.2867189740755	3.90560661740956	9.39893063414824e-05	0.00150083111870986
TRGV4	14.5663386734219	7.47551967570207	1.91565303445246	3.90233489116089	9.52692220245642e-05	0.0015198432027199
DOCK10	621.864920251051	-3.13881059359895	0.804796039355064	-3.90013176023367	9.6140351700752e-05	0.00153230436952266
ACP5	122.298059265655	-3.82127445922507	0.979876793527511	-3.89974993230389	9.62920911305224e-05	0.00153328716110734
FGL1	74.2776720133145	9.07110901089018	2.32771029153348	3.89700945340332	9.738781908455e-05	0.00154928547332449
CCRL2	402.623668333456	5.14065666564396	1.31926911476259	3.89659441589297	9.75547867663862e-05	0.00155049260535707
ZNF84	904.02946010099	-1.71330650113554	0.43996900179666	-3.894152756533	9.85425400087135e-05	0.00156473051868314
PSMB9	105.462392932182	-4.47226171651853	1.14860129448126	-3.89365895546752	9.87434476682396e-05	0.00156531519600706
SGK1	865.797396191542	4.08217790186571	1.04843002313755	3.89361026656724	9.87632781407345e-05	0.00156531519600706
C6orf120	340.666600823436	2.24935705978356	0.577829036977313	3.89277262968679	9.910502804792e-05	0.00156927049993646
NUP107	2094.36227514819	1.27162692417552	0.326935651891645	3.88953274694243	0.000100437415791353	0.00158889004795577
NCF1B	39.3739276228854	-8.00625157034848	2.05978945937186	-3.88692714875335	0.000101521205768725	0.00160454407111906
DEPDC7	114.231519658389	3.09931205409007	0.798141155514794	3.88316281233618	0.000103106478705567	0.00162692392016983
NASP	6235.53190057342	1.75833922353759	0.452817113420892	3.88311124165313	0.000103128357999251	0.00162692392016983
CEBPD	273.642848831174	7.02271941448489	1.80885517973973	3.88241109246532	0.000103425836070273	0.00163003651510813
KIF5C	156.280022722038	7.18200887955138	1.8499859333889	3.88219648048621	0.000103517182048636	0.00163003651510813
RIMS2	78.1313170878703	3.9250686801865	1.01122110474854	3.88151380717329	0.000103808257045122	0.00163310919724775
RBMXL1	456.550386112492	-1.67391106231528	0.431405771345277	-3.8801313600776	0.000104400065809036	0.00164006154421075
PPIF	1626.95935109578	2.34801678420765	0.60515949487856	3.87999660267883	0.000104457923813092	0.00164006154421075
CDK5R1	45.1844501736185	7.8013506441657	2.01075722041884	3.87980735065604	0.000104539230141503	0.00164006154421075
WDFY2	1183.82078652043	-1.93517727379607	0.498847973056208	-3.87929264689629	0.000104760659030779	0.00164202204237746
PDE3A	273.683125398072	3.82551606794184	0.986401979897431	3.87825262510081	0.000105209434604758	0.00164753909461104
TNFSF4	331.88465542795	-3.48911951394183	0.900277602628179	-3.8756040400828	0.000106360521844093	0.00166403382613065
DHX58	42.6864071542618	-5.06498821121291	1.30702400386034	-3.87520672631359	0.000106534217887671	0.00166480066595128
FN1	14213.0087764734	5.09861320687116	1.31575598253074	3.87504466980604	0.000106605141927323	0.00166480066595128
SLC7A7	499.893807977311	2.62841438991285	0.678464413166618	3.87406375176728	0.000107035392699306	0.0016699875843516
CIP2A	1131.03819102334	1.9221223651025	0.496510093430278	3.8712654395865	0.000108271811826089	0.00168773148434404
FBLIM1	408.901758271063	3.93200321188029	1.01679957451301	3.86703860862991	0.000110164992219598	0.00171567108651601
VPS18	534.146648229629	2.08486068122934	0.539298956240987	3.86587190110882	0.000110693029862655	0.0017196049479328
COL5A2	1342.85958700511	4.8484240359895	1.25416866958434	3.86584687815266	0.000110704381059264	0.0017196049479328
DLAT	1203.23856625316	2.32270462045827	0.600832430381491	3.86581100321682	0.000110720656969472	0.0017196049479328
DIXDC1	246.390999374781	3.78409623983811	0.978973161369997	3.86537281016219	0.000110919640730918	0.00172112499956398
C3AR1	120.065619073502	7.63303014634596	1.97622953147924	3.86242084978485	0.000112268945011655	0.00174047539343204
ABCA4	131.251180156369	8.09482687735952	2.09631510761839	3.8614552020073	0.000112713681060373	0.00174238685895225
TSPAN4	1520.89488122914	2.56055291331024	0.663117848553651	3.8613843962957	0.000112746356449435	0.00174238685895225
MYF6	23.5865616788322	8.2317529877188	2.13183279538015	3.86135019855106	0.000112762141209467	0.00174238685895225
MCM4	4410.05251670166	1.58382445143485	0.410182838867134	3.86126454195194	0.000112801687144012	0.00174238685895225
HDLBP	8387.06500198174	1.21948914535771	0.315954287284344	3.8597012113345	0.00011352574779232	0.00175198121389019
OGT	2295.18383356539	-1.11188880486103	0.288121773099763	-3.85909330245595	0.000113808484342779	0.00175475364174165
OSTM1	683.31472687552	2.13327589175211	0.552953974415524	3.8579628512608	0.000114336020456819	0.00176129207259363
NKIRAS1	206.090026495571	-1.9508909624096	0.506097179386958	-3.85477541047106	0.000115835917842617	0.00178278390010582
RIPK4	115.623340574735	8.27613546744066	2.14790822999351	3.85311409112933	0.00011662501369403	0.00179330712113801
IL11RA	673.265120554873	2.61177640773905	0.677907942712339	3.85270070341589	0.000116822151349806	0.00179471720241552
MND1	200.823518289173	2.72738816869999	0.708132186407532	3.85152408131096	0.000117384984244772	0.00180173778342156
RUSC1	586.208086084757	1.75212543266176	0.455036993977938	3.85051205912879	0.00011787112596982	0.00180756964527772
DNA2	508.294703151816	2.01152715680972	0.52251410366595	3.84970882641613	0.000118258322952689	0.00181187504347495
LRRFIP1	2544.15080848512	-2.06111594167417	0.535524385734825	-3.84878074010764	0.000118707198851438	0.00181711685148308
GAS8	149.651162536829	-4.80132317379664	1.24775095151665	-3.8479819774616	0.000119094812305261	0.00181898986811154
PIM3	885.579622429439	-3.35827625186723	0.872753372615372	-3.84790979587225	0.000119129898409949	0.00181898986811154
SORL1	2485.92259099085	-3.04983713614685	0.792604374472266	-3.84786816017449	0.000119150141166982	0.00181898986811154
STX16	1465.96216618967	-1.91404752598188	0.497489283798354	-3.84741458422589	0.000119370874361547	0.0018207267234608
VAV3	723.058025898745	-1.85193833864401	0.481602465531978	-3.84536722958499	0.000120372028398961	0.00183435332802785
DCAF16	689.467579139624	-2.083641543519	0.542320375071633	-3.84208604230254	0.000121993052665346	0.00185635618964068
KNL1	735.26159113904	3.16936061957795	0.824923882582337	3.84200371270207	0.000122033989907644	0.00185635618964068
RPS2P32	30.1597188670955	-9.26429744078059	2.4134668702005	-3.83858488184301	0.000123745436743288	0.0018807096645038
CA9	12.2549309516291	7.85940043482337	2.04822200043271	3.83718192323049	0.000124454276244167	0.00188910734216802
CCDC28A	741.844742506821	-1.83955339143147	0.47941837356096	-3.83705233858244	0.000124519941129862	0.00188910734216802
TGFBR3	318.178700832531	2.78518138868624	0.726154087815693	3.83552394101946	0.000125296899706293	0.0018992019829034
PIFO	101.542463635292	4.5264554894448	1.18064238234632	3.83389208885529	0.000126131492232194	0.00191015147755909
KBTBD8	314.252289828601	-3.06977509176845	0.800799196697364	-3.83338932460065	0.000126389679436025	0.00191236010965334
CRABP1	306.040193446861	4.70908630084875	1.22864489615112	3.83274802638302	0.00012671973169825	0.00191565121933181
SNX16	219.578974920075	-2.63180785115918	0.686844490429289	-3.83173758810273	0.00012724141541535	0.00192045636894283
PROS1	818.937517536548	3.30782954621489	0.863280921609402	3.83169541155635	0.000127263234882359	0.00192045636894283
CDC45	634.764479549829	2.21423603321972	0.578572912525516	3.82706480943674	0.000129680379723896	0.00195519878092131
ABT1	1725.28031723801	1.13021795806433	0.295346790612424	3.82674873737663	0.000129846934873407	0.0019552445107472
DAZAP2	5681.23943441848	-1.78821692686968	0.467309383348929	-3.82662319779369	0.000129913144263605	0.0019552445107472
CSGALNACT2	560.222353288429	-3.36961880935772	0.881346534407885	-3.82326210838457	0.000131697651542228	0.00198035108175955
SESN3	1164.32182383834	-2.18837674773075	0.572591697603704	-3.82187998339674	0.00013243814570392	0.00198826653431887
HIST1H2AM	549.801548881996	-2.76298511125526	0.722945613408095	-3.82184366294174	0.000132457657732206	0.00198826653431887
SLC5A6	1683.11593747023	2.51350248664589	0.657799749086012	3.82107547188686	0.000132870979388951	0.00199271349000769
SLCO2B1	358.908759519324	7.54496407562772	1.97472293678114	3.82077097252248	0.000133035149941759	0.00199320419361532
ZC3H12A	288.256300871989	-3.5318598975208	0.924430151925819	-3.8205805924472	0.000133137890267925	0.00199320419361532
HRC	216.429889946315	5.71734544143884	1.49693052380316	3.81937929017115	0.000133787910081615	0.00200117557593079
CELSR3	154.83787868201	3.23177272947651	0.846282532649614	3.81878699464374	0.000134109498271179	0.0020042246528288
RAD51AP1	428.728986438728	2.87486873995535	0.753116831570909	3.81729450125119	0.000134923083775753	0.00201328262641483
HIST1H2AB	140.150496264749	-6.3322910232314	1.6588657776622	-3.81724133953461	0.000134952148792111	0.00201328262641483
SPSB4	59.6211373061131	6.83947992288855	1.79210865948424	3.81644265078042	0.000135389525215323	0.00201803896516219
CKAP4	993.379742826038	2.41387630080719	0.632678949128046	3.81532577325985	0.000136003387501954	0.00202541527739131
KCNMB4	231.935125986285	2.56276413677016	0.671746689284741	3.81507520267637	0.000136141466674027	0.00202569934066896
FBRS	438.083214579902	-2.35208866845703	0.616685045986654	-3.81408416462223	0.000136688882294941	0.00203124681825627
ZNF274	417.355064436184	-2.13282311620397	0.559213629697279	-3.8139684065972	0.000136752958155427	0.00203124681825627
TSKU	508.121391269212	2.2511143502162	0.590468195688584	3.81242269550357	0.000137611275981243	0.00204221372253942
NPR3	1913.0034173191	-2.25097775795583	0.591076853260636	-3.80826578733113	0.000139944809407537	0.00207503531858458
METRN	19.5653133326584	7.07112694751532	1.85837481908899	3.80500579047972	0.00014180087340468	0.00210072625508656
NME4	1208.43035235332	1.19377773548641	0.313784372869468	3.80445247980215	0.000142118190587402	0.00210359638276413
PODXL	2967.35567125257	3.30268450198492	0.868331714975268	3.8034825228962	0.00014267606380188	0.002110019077355
TMEM132C	102.3728988575	9.04555344181856	2.37849767198156	3.8030533089749	0.000142923584957398	0.00211184484647989
CLDN5	1906.01845215158	4.17588905743972	1.09838533725244	3.80184341124357	0.000143623493096826	0.00212034614006433
RBBP6	1387.09291071536	-2.33858778798418	0.615467464775819	-3.79969360173409	0.000144875096101671	0.00213697043833851
PDK4	528.891679348734	4.54105281435397	1.19526391670695	3.79920513861485	0.000145160904106129	0.00213933238934592
COL4A2	4228.41001415193	4.67823577406722	1.23149278569177	3.79883327650944	0.000145378842763544	0.00214069088366873
FAM117A	301.345820504289	-2.68955664367903	0.708198374873886	-3.79774472676245	0.000146018585743105	0.00214825269362069
HSBP1L1	81.4910413890422	-4.2272728767489	1.11433810849202	-3.79352805448741	0.000148521841807901	0.00218319412025397
MAST2	418.491535227024	2.1509095519124	0.567236858144776	3.79190724479231	0.000149494753112718	0.00219559938523269
CYFIP2	1467.19710028651	-1.93290454832753	0.50995190245859	-3.79036638359141	0.000150425235211635	0.00220736064980383
TESPA1	1102.30957211398	-3.40940615110424	0.900358517165686	-3.78672060751643	0.000152648573212083	0.00223805685892858
IL18RAP	37.9863031916177	9.61627067207282	2.53990966394303	3.78606798839619	0.000153049816102424	0.00224200857977234
LSM12P1	45.8718461473018	25.8317189355029	6.82367572079374	3.78560177717503	0.000153337059509024	0.00224428497589218
PRLR	63.7435586410538	6.31929848216609	1.66990047612221	3.78423658926104	0.000154181104426953	0.00225469996525394
C1orf115	62.1904857345902	3.35846617972112	0.887694681176041	3.78335733100455	0.000154727030352607	0.00226074121086873
DHFR	867.306671833265	3.00068782057486	0.793228849715555	3.78287781848943	0.000155025522837425	0.00226315990543624
TGIF1	877.02812366269	-1.71259652688696	0.452756777570528	-3.78259721715636	0.000155200446090537	0.00226377205942855
IFFO2	175.641208305333	-3.33393019349116	0.881637748339722	-3.781519336904	0.000155874111678229	0.0022716516515298
ZNF571	321.047980600894	-1.66366732143618	0.440121597817785	-3.78001745355145	0.000156817365598072	0.00228344328247252
KCNMA1	77.1791807724759	5.57214525604693	1.47434675786309	3.7793994027044	0.000157207088885481	0.0022871615957339
ANLN	1151.62876612275	2.40801780861011	0.637203789852042	3.77903874232959	0.000157434930866914	0.00228852040411325
TGFBRAP1	762.597434011137	-1.96494447604625	0.52039992871144	-3.77583540588033	0.000159472275036883	0.00231615790586845
ESRRA	119.197240121076	2.61033168298694	0.691461837800011	3.77509146606283	0.000159948963087445	0.00232110080961167
SCARA3	74.5813687946117	6.72064272136633	1.78039869835406	3.7747964697904	0.000160138356370222	0.00232186976331679
PCBP4	328.396288076741	3.39142569084137	0.898847500924579	3.77308240536115	0.000161243000819334	0.00233589647655038
FCGR2A	516.833049706274	3.42828431995749	0.910434690458275	3.76554667334989	0.000166185074934942	0.00240544417137974
PHIP	2481.50336682708	-1.33479207883773	0.354532070676509	-3.76494029521989	0.00016658888258409	0.00240924040726115
CAMK2G	1012.80950367922	-0.878335863920981	0.233425375813716	-3.76281225149203	0.000168013334658067	0.00242777842321699
CRYBG3	772.042245419605	3.09137681039167	0.821729428119511	3.76203736242736	0.000168534863155572	0.00243178177881527
SLC16A9	93.9538031581855	4.25710743419384	1.13161467080572	3.76197617795353	0.000168576107331807	0.00243178177881527
OGDH	1352.84691184288	1.6898518785343	0.449494947477519	3.75944576911805	0.000170290184436237	0.00245442804358477
GABPB1	2237.02779778266	-2.83344855621474	0.754578567844916	-3.75500799645966	0.000173335944140098	0.00249621357119522
PIF1	128.920913218556	4.17792932384124	1.11304892658184	3.75359000315613	0.00017431990145607	0.00250496734578241
CHDH	43.6571725494556	3.96538030501155	1.05643151896615	3.75356114790305	0.000174339978783405	0.00250496734578241
WFDC2	93.1577565691136	7.30896774342164	1.94724269135654	3.75349604641724	0.000174385284029618	0.00250496734578241
SOCS5	537.583171415334	-1.58545367379211	0.422452542433204	-3.75297462919825	0.000174748546942343	0.00250806894270873
MCL1	4246.44730433597	-1.84721865195568	0.492234413721365	-3.75272146859955	0.00017492517634849	0.00250848892317101
OPTN	477.346803780998	-2.76763567016244	0.737544673163071	-3.75249902937137	0.000175080510101223	0.00250860306645035
IFI44L	176.907581826569	-4.31622707208786	1.15097467488454	-3.7500625915343	0.000176790436571856	0.0025309729279446
BRMS1L	292.260057540732	1.89892878918181	0.506401891915398	3.7498453688618	0.000176943646566319	0.00253103760659822
ANTXR1	1004.17174867712	5.13721241473145	1.37142813180546	3.74588525318377	0.000179758748559784	0.00256708871176667
FAM83A	962.806213878474	-3.59535999007916	0.959818282193359	-3.7458757108305	0.000179765582447766	0.00256708871176667
SGSH	437.27767520125	3.3472552596379	0.894168047949932	3.74342973595644	0.000181525380268997	0.00258838688438622
TPX2	3490.65058681381	2.50014796329575	0.667885119439233	3.74338024688275	0.000181561152623496	0.00258838688438622
HOXA4	54.276388213302	-4.68190072150552	1.25115242821302	-3.74207060301401	0.000182510218844543	0.00259821021210819
SEC63P1	25.3612608075165	-28.1914511201274	7.53377567221032	-3.74200830323587	0.000182555481945799	0.00259821021210819
NEIL3	216.685423546903	3.21089167508623	0.858196108610644	3.74144282742604	0.000182966804008202	0.00260164418439073
NAGA	1086.20677526092	2.22309686049692	0.594238686262976	3.74108403220505	0.000183228240078639	0.00260164418439073
SPEN	1984.7338769814	-1.68094843780067	0.449325672807369	-3.74104694997321	0.000183255280054311	0.00260164418439073
SHTN1	616.853195583949	1.67338178151419	0.447365662382492	3.74052351850703	0.000183637361233653	0.00260489596909936
RAB11FIP5	150.25287573353	3.24327130879988	0.867202623600328	3.73992331265665	0.00018407640592145	0.00260894969325139
ZCCHC2	324.613703297579	-1.93666711296273	0.518104621005153	-3.73798463562336	0.000185501279862634	0.00262695739253058
RIPK2	1637.66092021505	-3.58018370441131	0.957882243267142	-3.73760316529099	0.000185782867991054	0.00262875808723501
ERH	2754.63212500766	1.04622897842904	0.280051511507855	3.73584478368257	0.0001870860466613	0.00264499890886101
FAM124B	1002.01372729927	-2.93651646422671	0.786123030582844	-3.73544133677082	0.000187386260311093	0.00264642886802668
SLC22A23	348.82557345612	3.34265948008046	0.89493180143235	3.73509967433327	0.000187640852839532	0.00264642886802668
COCH	300.224660175674	4.05872928642738	1.08668359626695	3.73496876217715	0.000187738489218976	0.00264642886802668
ANO5	72.4348616308237	4.84429136667019	1.29704272737347	3.73487415983586	0.000187809074878172	0.00264642886802668
BIRC5	2310.21520962292	3.09537301950515	0.828832141227755	3.73461991341208	0.000187998899426651	0.00264691254428491
DNALI1	145.085606670548	5.31703755579072	1.42475951662015	3.73188421889185	0.000190052855668557	0.00267361959437205
GPBP1	2795.17766341584	-1.86561367884173	0.500053878023257	-3.73082533869474	0.000190853508551368	0.00268266591458413
TDGF1	1078.27181482231	6.72220571345046	1.80300942736257	3.72832532732991	0.000192756441748577	0.00270629855636581
PIP5K1B	91.2522307236403	-3.00305493828219	0.805497410648837	-3.72819936921113	0.000192852787502745	0.00270629855636581
CYLD	1560.49338465612	-2.91886864465947	0.783066044545501	-3.7274871832217	0.000193398392655835	0.00271171947264219
CD2AP	756.175203288062	-2.28778182351919	0.614020082905082	-3.72590716038981	0.000194614030190777	0.00272651853654931
GSTT2B	42.7276721630316	8.31848219362528	2.23409926740884	3.72341655313877	0.000196544842570733	0.00275130453144656
GIMAP1-GIMAP5	86.5683007949986	9.08525075046565	2.44089726952509	3.72209468374443	0.000197576902883309	0.00276347908042701
HSPA1A	5091.4559518346	-25.4941897679879	6.85091961168075	-3.72127994678562	0.000198215549551613	0.00277013553732969
UBB	34568.1910266948	-1.15322941024409	0.309984924516405	-3.72027579097016	0.000199005344200928	0.00277889168907973
ZNF44	336.935572262955	-2.63349169381776	0.707970192588437	-3.7197776423176	0.00019939824737472	0.00278209587443647
MSI1	75.8043923373017	6.1230525405732	1.64634506109935	3.71917934171377	0.000199871106400411	0.00278638040389095
HJURP	987.776975623837	3.2735229774456	0.880221789603841	3.71897516751875	0.000200032713756006	0.00278638040389095
SVEP1	63.5783314863269	7.1127559188007	1.91277720527458	3.71854908098388	0.000200370364011986	0.00278880158316601
ZNF771	306.747200294339	2.44679269064584	0.658329747540094	3.71666736888086	0.000201867931948041	0.0028073496222382
GCC2	1806.96371259874	-1.26329975021327	0.340122866498268	-3.71424527618377	0.000203811044569362	0.0028320584495181
CRYBG1	369.432712194408	-3.33265756054146	0.89738585799317	-3.7137397818975	0.000204218784907195	0.00283540958947004
RPRM	55.5146712731265	7.24915721334957	1.95235988432254	3.71302303000606	0.000204798242922759	0.00284113748250301
MOCOS	117.75020636925	3.83354522436293	1.03268787126095	3.71220126724452	0.000205464497299787	0.00284805917999754
TFCP2L1	55.0267349039548	5.50676710105979	1.48440075033893	3.70975769164927	0.000207457704759247	0.00287334829162888
HECA	594.990356821844	-2.72726981006259	0.73613997502033	-3.70482503682438	0.00021153669539078	0.00292606522042745
KLHL15	360.905010292367	-2.30525567933285	0.62224493524839	-3.70473996451676	0.000211607700995546	0.00292606522042745
CYP27A1	265.036499801124	4.84975586440654	1.30935344679098	3.70393179648515	0.000212283355671802	0.00293302538980959
TOB1	849.235085872497	-1.63199904210661	0.440952080614219	-3.70108026213037	0.000214683550717266	0.00296378215759068
LOXL3	834.160062867398	2.54001493691427	0.686539656450968	3.6997352054574	0.000215824536183678	0.00297711933137648
HIST1H2BM	390.873515147188	-6.92609139640676	1.87257369184341	-3.69870164606901	0.000216705150588364	0.00298684621321063
ACOT11	827.79846785732	2.01188695691724	0.544011413019778	3.69824402350195	0.000217096131264503	0.00298981419610386
PBXIP1	856.397241522702	-2.00900515788451	0.543390573015555	-3.69716601216598	0.000218019775164441	0.00300010720521351
FNBP1	2224.73095149143	-1.64676015968217	0.445452480788912	-3.69682565638808	0.000218312158684178	0.00300170401059942
PLOD1	1963.9219269392	2.31732819370425	0.626906162267623	3.69645145187613	0.000218634044917881	0.00300370356141419
PFKM	1504.19846014039	1.69234027295415	0.458033740536674	3.69479390529451	0.000220065212254159	0.00302092745402443
KCTD17	64.8177722628526	2.94031820934476	0.795848549531959	3.69457004234533	0.000220259173919749	0.00302115363292665
ARHGEF9	637.252804220503	1.36058404010152	0.368301924322328	3.69420833900062	0.000220572903885842	0.00302302090977843
C16orf72	1476.76247021573	-1.73667783845596	0.470155609007802	-3.69383626438271	0.000220896067272548	0.00302501436614104
AFTPH	700.175973080179	-2.52131457095757	0.682656707115548	-3.69338577454394	0.000221287932656704	0.00302794468623989
PLXNA4	89.4392197177835	6.1467612056069	1.66461272474441	3.69260736400456	0.00022196658330476	0.0030347913100511
SMTN	689.646190708737	2.88643708858842	0.781806183220165	3.69201107709271	0.000222487772112167	0.00303792911556363
CLDN7	715.496007177727	4.28237704051884	1.15992705322622	3.69193651325558	0.000222553025913985	0.00303792911556363
DAB2IP	440.123251858141	3.08927018871053	0.837111653572688	3.69039204689829	0.000223908697220387	0.00305398545199152
FCGR2C	78.296546952701	6.89998521521615	1.87012016775544	3.689594569475	0.000224611722238149	0.00306111583911022
IDH1	4080.55283804004	2.7142421248355	0.735688306027858	3.68939142106293	0.000224791140811173	0.00306111583911022
TRIM6	327.373721578689	3.62482761548903	0.982713184751797	3.68859161730342	0.000225498827485293	0.00306829819460803
PFKL	2187.66059283349	1.53763016902504	0.416952520414351	3.68778240624856	0.00022621696589378	0.00307561117687215
PCGF2	51.1817276855398	5.2368797164358	1.420416636192	3.68686171578177	0.000227036647743108	0.00308429195361787
UBALD2	228.096335797889	-3.58789714475843	0.973413609910226	-3.6858916993048	0.000227903259315379	0.0030921462661781
PCDHB5	92.6751344306506	20.3586529316368	5.52380177668513	3.68562337221559	0.000228143530056693	0.0030921462661781
HSPB8	505.865011921027	7.64895329184407	2.07535880721467	3.68560523859953	0.000228159776190794	0.0030921462661781
SPC24	625.447816789641	2.34005982751166	0.635086408110314	3.68463219749019	0.000229033130015289	0.00309868017341733
PIK3IP1	824.446674810459	-3.46035111625515	0.93916133647459	-3.68451189573515	0.000229141324626625	0.00309868017341733
SRD5A1	452.075664041478	1.66533402709663	0.451988629769815	3.68446000056405	0.000229188011886524	0.00309868017341733
FAM84A	162.478305696491	5.21391000787785	1.41527131169162	3.68403567909949	0.000229570085878876	0.0031013825411351
ACTN4	1996.37588999811	1.56546152025363	0.425092910769628	3.68263379744294	0.000230836643813028	0.00311602010387419
PIMREG	1059.77712225081	2.96336108377589	0.804779873551971	3.68220078702618	0.000231229179420307	0.00311884555633317
NCAPG	1522.69472963569	2.84279500922272	0.772093759469848	3.68192978424629	0.000231475169364941	0.00311969147500398
PDIA4	7519.60740860922	1.75531398955403	0.476847890897906	3.68107738979146	0.000232250492096589	0.00312766445923112
TUBA1B	47954.4348494141	1.43386757860579	0.389613363047491	3.68023203154614	0.000233021821286144	0.00313557110034209
MAP4K1	93.8935307091232	-3.4319246683648	0.932724217640097	-3.67946345067352	0.000233725182324429	0.00314255138509196
RNF26	1229.08552141963	1.89319450455972	0.51459470973934	3.67900110267106	0.000234149255839486	0.00314575899887632
ZNF222	128.92587920086	-2.59200940316188	0.704580015093503	-3.67880062964587	0.000234333357453599	0.00314575899887632
PCF11	1613.51743764001	-1.57446414388483	0.428047828128709	-3.67824350556314	0.00023484569812229	0.00315015246133776
ADAMTS1	591.311311924631	4.11155977285522	1.11823494178798	3.67682999270361	0.000236150308837997	0.00316515791892944
PHF3	2574.15875947084	-1.17077214559544	0.318451406558688	-3.67645462222091	0.000236497900415772	0.00316732278589871
HBEGF	601.874803348381	4.23292476466824	1.15274764931613	3.67203070609549	0.000240630761183796	0.00322013900697372
SELENOW	3773.42646949471	1.2196092167088	0.332319397351844	3.66999105808301	0.000242558953404674	0.00324339238401757
SMG8	716.793484577363	2.09004268544027	0.569620953907236	3.66918153397257	0.000243328251882459	0.00325112519901351
SAMD9L	174.173004498854	-3.61041750451895	0.984373521752823	-3.66773122675025	0.000244712219310513	0.00326705207615964
ANKRD55	87.63143895478	6.44309829447317	1.75687477433423	3.66736342771772	0.000245064366408221	0.00326918937695983
CYBB	1336.56757083659	8.77144478826513	2.39278503578085	3.66578888496045	0.000246577283708587	0.00328679602450083
PHF21B	47.6512004563126	6.90891409863167	1.88516254397203	3.66489039405304	0.000247444530507326	0.00329577527253184
C1QTNF6	568.460354654682	2.29344601292099	0.626441358854132	3.66107055433902	0.000251163575677201	0.00334269459357101
GAS2L1	53.5382593779771	6.66070150327263	1.819666955691	3.66039592159507	0.000251825829368164	0.0033464996358988
PCOLCE2	152.39748984674	5.57908398932464	1.52418214676443	3.66037878160958	0.000251842676159462	0.0033464996358988
HOXC4	37.0153097661258	6.56599616654331	1.79471692662178	3.658513534445	0.000253682346151091	0.00336831583165669
LYSMD3	618.903974164115	-2.25964425329648	0.617886176485985	-3.65705584505455	0.000255128811914906	0.00338488124428335
CHAC2	155.776501243213	3.21568513770105	0.879459263279305	3.65643443871464	0.000255747781916348	0.00339045073503121
MAATS1	24.6990124463363	6.76570058805419	1.85074727346265	3.65565881688207	0.000256522338593526	0.00339807256617821
MRPL16	2306.74905928652	-1.74399233892275	0.477127105954604	-3.65519442755927	0.000256987142402506	0.00340158253341794
SYT13	41.0282653467661	6.76528263066989	1.85153482844378	3.65387813760766	0.000258308902472204	0.00341642124155544
RTL8A	683.202647917341	1.91728080438847	0.524856631254951	3.65296099966229	0.000259233616914617	0.00342598961732967
DSN1	676.440295437567	2.14623378683224	0.587565575266342	3.65275618106006	0.000259440551085486	0.00342606443799623
MCTS2P	15.4969156492637	7.65505069104397	2.09669440138475	3.65100926772553	0.000261211812932209	0.00344678099204036
ACTN2	32.1374065664119	7.84564685586562	2.14911036263086	3.65064865550286	0.000261578860387339	0.00344895070605212
AMD1	3786.79850100495	-1.83064643674693	0.50153277708792	-3.65010328412896	0.000262134882854043	0.00345360679252439
SLCO4C1	149.077411491611	2.861820330654	0.784424639433186	3.64830499552119	0.000263976152940806	0.00347517561899335
PGAM1	8254.20481834956	2.26624006358425	0.621233002896781	3.64797113646067	0.000264319323382617	0.00347700426786623
CTSG	309.566533841769	5.72978176246512	1.5710803167971	3.64703300092653	0.000265285863821427	0.00348702391812226
MANBAL	868.095945486305	2.01795898491926	0.553734918210296	3.64426897881286	0.000268152872389208	0.00352198934707493
ENAH	2178.49311324612	3.99828741477776	1.09749883863705	3.64309033779308	0.000269384240710505	0.00353543449913201
BMP4	738.938754391693	2.93630668404562	0.8061168925156	3.64253213312831	0.00026996926473559	0.00354038276142467
BCAN	24.8905842469067	7.72221358162514	2.1205966418112	3.64152872326989	0.000271023879638044	0.00355147688929853
CDON	95.5445107867382	4.61901106877726	1.27010467583478	3.63671684441395	0.00027613519122785	0.0036131148362651
ID4	102.815011210846	6.6255869452561	1.8218673907794	3.63670099085623	0.000276152179648743	0.0036131148362651
CPS1	230.394028719424	4.4344358245675	1.21947375501881	3.63635199717692	0.000276526403940676	0.00361523229483731
PRKG2	53.0913513883592	-3.16015160967199	0.869188181812372	-3.63575077963285	0.000277172201513581	0.00362089425492263
GXYLT2	42.4786897337156	4.36485675138542	1.20103135040676	3.63425713234475	0.000278782724809737	0.00363914075284613
CDR1	144.838265653155	5.09819248866021	1.40319235522688	3.63328126017041	0.00027983968966277	0.00365013884861277
ACAD11	401.008716999279	-2.0257291041055	0.557639101299614	-3.63268841690694	0.000280483629138128	0.00365573685695959
SHCBP1	624.299112669369	3.03886413562339	0.837559306214619	3.62823756249292	0.000285362624358785	0.00371648247271251
PARM1	294.589680887652	6.79843698377111	1.87388362022767	3.6279931743814	0.000285632810457433	0.00371715726269604
FOSL1	244.590833761882	-2.86066042277053	0.78864525540685	-3.62730949455184	0.000286389934259836	0.00372416307178833
RAD54L	364.716162210822	2.65775566821316	0.732920819593615	3.62625210958915	0.000287564611996238	0.00373299059154554
PITX2	122.210821059365	6.96993720301081	1.92212274992514	3.6261665407593	0.000287659869898565	0.00373299059154554
DNM3	127.747388949699	5.06303322452204	1.39627260641222	3.62610653626711	0.000287726686412158	0.00373299059154554
ZNF506	291.487993091571	-2.43371318600668	0.67125689022766	-3.62560626406572	0.000288284318324138	0.00373737674525018
CLIC6	12.8708566569198	7.20785380961392	1.98823913127593	3.62524491960298	0.000288687723043828	0.00373975831175954
FZD4	363.127151894748	3.07088891374125	0.847923110337176	3.62165964850293	0.000292719072962017	0.00378909814445586
EEF1G	39378.9680000522	-1.17132531217048	0.323558795247861	-3.6201312694133	0.000294453593274176	0.00380865430449318
LATS2	615.985503715307	-2.53222645425057	0.699549497225107	-3.61979597483111	0.000294835396425662	0.00381069712828976
NKD1	611.515969150414	3.99722884573534	1.10435579973724	3.61951179745368	0.000295159354935305	0.00381198978733594
ST8SIA2	117.28087018779	7.43416842109644	2.05431045444625	3.61881448103732	0.000295955699955121	0.00381937674346935
WDR74	6439.40004371118	-2.8034707511729	0.775320591037888	-3.6158858459054	0.000299322267295457	0.00385989669235096
GPR4	87.833579633191	3.99654336104907	1.10539665704288	3.61548348783727	0.00029978758416414	0.003862970671947
CHSY3	96.2529587803405	7.07711254770594	1.95774027176626	3.61493945329174	0.000300417823619085	0.00386816353528295
CYP1B1	55.5488910554138	-9.21186258685467	2.54976069614832	-3.61283417725049	0.000302868401315632	0.00389676940831042
OSER1	2088.82340248967	-2.90120481335114	0.80308103265192	-3.61259287094707	0.000303150478728513	0.00389745275597941
NEDD9	1076.56576138434	2.88368240349376	0.79889632202927	3.60958277560841	0.000306689897731667	0.00393998146353844
HS3ST4	34.4542520634442	7.5255787356031	2.08542250059059	3.60865902879242	0.000307783820665366	0.00395105293768165
DRP2	24.5633873594504	6.58749912428364	1.82556974840374	3.60846203221964	0.00030801758084726	0.0039510740476127
RBM24	62.5582923746505	6.91272997161596	1.91647923492489	3.60699445401864	0.000309764278634147	0.00397048761363738
TMEM74	30.1642829866893	8.36004855878667	2.31828849491183	3.60612951198062	0.000310798063660563	0.0039807408876073
CARD16	281.8838562375	-4.89440135406463	1.35802767634158	-3.6040512570773	0.000313295229183381	0.00400970781290189
DPY19L2P1	104.766197260281	2.7084811553757	0.751953751891002	3.60192518298426	0.0003158692810427	0.0040396145018098
TOMM5	2532.58557118004	1.44486082737222	0.401401510072667	3.59954008920058	0.000318780487105804	0.00407378487350975
LATS1	892.717993861634	-1.743774630101	0.484486824448561	-3.59921992117279	0.000319173185436749	0.00407574340773019
SELL	5332.94521241154	-3.02922874246815	0.84171217671333	-3.59888905765449	0.000319579477931601	0.00407787246877939
B4GALT2	163.931188552575	1.87383392741901	0.520771719473153	3.59818680114716	0.000320443436910503	0.00408530913028371
ZFYVE21	789.490526191301	2.02258846098738	0.562138457843154	3.59802542019232	0.000320642286338799	0.00408530913028371
GUSBP5	30.5159867661938	-9.78431872608109	2.71972065300489	-3.5975454741173	0.000321234346191898	0.00408979135443417
DOCK9	1003.55991539216	5.37603407503338	1.49469280649381	3.59674847679523	0.000322219780414925	0.00409927137684817
CFAP161	116.511487911603	5.72473247753497	1.59206226318915	3.59579685411764	0.000323400104636312	0.0041104323430217
ADGRG5	292.558356766223	3.49080456416741	0.970840474153802	3.59565207374574	0.000323580034052936	0.0041104323430217
DUSP22	386.823567766764	-1.06677656148919	0.296762112106968	-3.59471953449594	0.000324741217662472	0.0041221066420959
CTNNB1	8245.47398503663	1.53242979230104	0.426545031343367	3.59265653024907	0.000327323910254013	0.00415179403900433
TPM2	2519.06814417663	2.48207303989157	0.690978975869151	3.5921107972489	0.000328010326163282	0.00415740265968085
SNTB1	343.360027817315	-2.62817558865842	0.732023724917752	-3.59028744451379	0.000330313497418722	0.00418071562764678
ABTB2	151.725395779608	2.99464793683136	0.834121076955566	3.59018375097467	0.000330444931825281	0.00418071562764678
INSIG1	2295.95738754377	-2.73211824977412	0.761040980745769	-3.58997520356503	0.000330709419597672	0.00418071562764678
MTFR2	174.666266132121	2.92451903777408	0.814656823745014	3.58987852618718	0.000330832096724252	0.00418071562764678
MINAR1	43.4844102304258	7.77022058640428	2.16519156157607	3.58869890512054	0.000332332390786031	0.00419655931451025
GPM6B	1019.68618098802	2.95176817669692	0.822604281584791	3.5883209494244	0.000332814436634452	0.00419670273773024
ELMOD2	472.458325957608	2.03484770472813	0.567081236373192	3.58828254967866	0.00033286344838333	0.00419670273773024
MTUS1	1328.03380169616	4.04297683877418	1.12677050122105	3.58811029787603	0.000333083386128161	0.00419670273773024
AREG	231.230900686662	-5.38705114927749	1.50166231961814	-3.58739183829782	0.000334002210286426	0.00420516688128368
NRXN3	89.311389533698	4.32304526465029	1.20526754938371	3.58679304595962	0.000334769805759529	0.00421171591547575
CCNG2	313.388282226466	-1.86976044953045	0.521349676939124	-3.58638459413254	0.00033529434923185	0.00421519971390292
DHCR7	2562.45803465844	1.91147511392094	0.533423628155221	3.58340915742998	0.000339138744496316	0.00425763074120315
PTP4A3	474.925237434779	3.14117787115327	0.876595065883741	3.58338529773321	0.000339169738284072	0.00425763074120315
ARID4A	1241.008279256	-2.51730706577396	0.70275630293668	-3.58204836478112	0.000340910657067211	0.00427546233178082
KLF10	2878.7126859444	-2.53966410358272	0.709069689134107	-3.58168476597	0.000341385569786355	0.00427546233178082
PPP1R3C	103.601483199521	7.6719365224527	2.14210672931038	3.58149125693777	0.000341638572899222	0.00427546233178082
AC013394.1	284.781683377646	-3.29085399485724	0.918883574641031	-3.58136121449645	0.000341808695245565	0.00427546233178082
RASSF1	1931.95144526354	-3.04392137532998	0.849940981903617	-3.58133263384064	0.000341846095262231	0.00427546233178082
MSRB3	650.918247416433	-3.9762399633979	1.11051015042119	-3.58055256126186	0.000342868360482073	0.00428509928937287
SELENOK	1561.37876375735	-2.05973848504857	0.575409021901441	-3.57960756027453	0.00034411059083864	0.00429746916893274
ZNF292	2658.72145023701	-1.80196322301261	0.503454621263287	-3.57919690654753	0.000344651717935668	0.00430107151224409
PCSK6	354.335014136797	3.32520118074836	0.929132368494194	3.57882395824545	0.000345143849440435	0.00430405758620885
LAMC1	3782.21161635472	2.23681068908089	0.625096293910668	3.57834578587432	0.000345775793244197	0.00430878151727871
RRP9	1061.94815899696	1.64570817852497	0.460180796050833	3.57622089545687	0.000348597123029287	0.00434076095698941
COG3	572.04419546726	-1.92003045326757	0.536916929350606	-3.57602889443219	0.000348853110889227	0.00434077313856463
DOCK4	876.471675227722	2.90585037890804	0.812781413425408	3.57519294967824	0.000349969695737897	0.00435148587352117
NRN1	48.9789802810056	6.00093525928706	1.67867619703116	3.57480213867338	0.000350492854176726	0.00435480975459579
ARL4C	225.794263451777	-2.40205600742147	0.672343250734911	-3.57266322640389	0.000353369085709251	0.00438734396567678
ARID1B	2169.42274931256	-1.25263245383229	0.350758474998819	-3.57121079921591	0.000355334757426787	0.004406326932778
KRT18	15099.2257833969	2.56712578829738	0.71885106643784	3.5711511162088	0.000355415748954541	0.004406326932778
PPP1R14C	32.794881236587	7.99933970782965	2.24017421954004	3.57085606916416	0.000355816389831128	0.00440808339716555
NRG3	30.4253196554419	7.24231491694418	2.02845233395367	3.57036485192045	0.000356484344957698	0.00441314655990541
P2RX5	47.4784202691771	2.55750926886598	0.71647320276158	3.56958119160396	0.000357552391070639	0.00442315174477065
TPTEP1	295.743428130719	-2.67385984775155	0.749173019807469	-3.56908187702583	0.000358234463982881	0.00442837112993217
DNAJB6	5515.41480502438	-1.98409755714655	0.555970649655184	-3.56870917264625	0.000358744377898228	0.00443145631392136
MYO7A	240.781707440741	4.12288640557764	1.15555011273356	3.56789927165043	0.000359854781406168	0.00444194930318767
FMN1	109.367502283397	6.08254459254447	1.70490505948995	3.56767349518229	0.000360164901475596	0.00444255576298376
CLTCL1	89.4651867087291	3.94626360622368	1.10647551266816	3.56651689173638	0.000361757501898372	0.00445723241881735
PNP	2263.17811049119	2.0971832214352	0.588034440159129	3.56642923987186	0.000361878463330136	0.00445723241881735
NCAPH	899.629085720291	3.23247206909114	0.907142441697911	3.56335666870671	0.000366142653856399	0.00450324403485083
PSPC1	2184.41889868425	-1.32757531163711	0.372582317092016	-3.56317315861569	0.000366398814606692	0.00450324403485083
MID2	50.3014531942858	7.36002729979187	2.06559575159644	3.56314990196097	0.00036643129040669	0.00450324403485083
IDI1	3842.77276364401	-2.97602352293979	0.835263103329908	-3.5629773553691	0.000366672320074213	0.00450324403485083
FBLN2	310.121397410133	3.37188099652081	0.946559224232021	3.56225042258348	0.000367689398330882	0.00451247940763394
FNTB	652.499343717106	1.75993347845768	0.494144489566708	3.56157665544521	0.000368634445345088	0.00452081810422485
KCNG1	82.2515156482023	4.6712857935952	1.31189166278534	3.56072526879038	0.000369831874983561	0.00453223770768191
NFKB1	1255.34048144031	-2.89458068339475	0.813657274503093	-3.55749376807636	0.000374409980946692	0.0045850407882551
KLK13	16.4433719976145	8.47402805422024	2.38359824795726	3.55514108196818	0.000377776325653546	0.00462293933520824
DOK5	80.674894423611	4.11526630180476	1.15780551367947	3.55436751093589	0.000378889357162173	0.00463322890633227
RGS18	266.146475198374	4.14829877471465	1.16719223175171	3.55408360496789	0.00037929861582834	0.00463336271938576
FKBP1B	58.43209070901	4.11847613075126	1.15883415857695	3.5539823367036	0.000379444696911277	0.00463336271938576
SFRP2	735.964181544473	6.84621963209597	1.92673007603858	3.55328424943261	0.000380453130492931	0.00463970412055116
TAPT1	299.551135193041	-3.11140456125176	0.875651443242946	-3.55324551253952	0.000380509161807626	0.00463970412055116
KLHL24	1653.76507698155	-2.36235201628297	0.664879742896304	-3.55305157289384	0.000380789803479682	0.0046398024587195
SON	7896.66483751724	-1.44644788709691	0.40733436589724	-3.55100872451753	0.000383757695533295	0.00467262052458351
ARHGEF10L	149.398503881935	4.44326885872461	1.25134549181319	3.55079303661081	0.000384072309977856	0.00467310854928024
HES6	127.834605460633	6.56518936264961	1.8491359890778	3.55040916483584	0.000384632843185287	0.00467658589764283
RPLP1	24936.043687119	-0.885831810474489	0.249595033720216	-3.54907626674762	0.000386585095416105	0.0046969675190385
INMT	55.5070045461389	2.97805733330231	0.839198931986539	3.54869056643422	0.000387151743203065	0.00469952673490035
B4GALT3	827.102394527769	1.07090644645725	0.301786443177886	3.54855716903762	0.000387347903246692	0.00469952673490035
RNA5-8SP6	74154.3170637074	-2.36012614587991	0.665268182001478	-3.54763118052542	0.000388712125861676	0.00471271923534006
FLT3	556.653950392521	-6.92861486602513	1.9546664983382	-3.54465320396887	0.000393129962119093	0.00476288840938875
ZNFX1	800.984196937311	-1.74427803095669	0.492293742598155	-3.54316514719646	0.000395355035643224	0.00478643912995659
MEDAG	60.0562821320562	7.30656778054825	2.06233171936004	3.54286738256422	0.00039580169006598	0.00478844091563832
LILRA2	23.7222155572005	-5.86233126580033	1.6550300971608	-3.54212970256985	0.000396910260253654	0.00479844208099268
STIL	803.268113293218	2.65947442236208	0.750870604662351	3.54185448977322	0.000397324586858114	0.00480004195706091
ZBED3	164.694763792051	-2.84638307999506	0.804643670810125	-3.53744543485849	0.000404017657096491	0.00487414675276797
TST	250.485483210728	1.9952848182892	0.564048235063377	3.53743650676437	0.000404031316423194	0.00487414675276797
ACY3	236.173102567799	-10.1895663004753	2.88185587819253	-3.5357653995057	0.000406595598507645	0.00490160784546539
KCTD12	1247.90524412256	4.21240114352622	1.19148120054615	3.53543231869318	0.000407108518295521	0.00490431790405262
TLR4	687.784440308101	5.6369114037911	1.59660985151449	3.53055030848276	0.000414696142921235	0.00498639436744676
IL2RG	759.700551511002	-4.37669041701508	1.23967761722534	-3.53050692873768	0.000414764151944585	0.00498639436744676
KCNS3	116.335592380492	6.64601152811422	1.88246484814531	3.53048373501486	0.000414800518405864	0.00498639436744676
CCDC88C	993.220320290094	-1.25444266808931	0.355621174908315	-3.52746899397294	0.000419552896336597	0.00503996429177244
RBP7	19.6292094323722	7.57957380487149	2.14884442035523	3.52727900311112	0.000419854090842802	0.00504002562364328
LYPD6	135.615144330236	3.26412291541739	0.925789411420503	3.52577257327778	0.000422249407511491	0.00506447773486681
CLPTM1	811.485951092549	1.31270367254477	0.372332278421324	3.52562414977983	0.00042248609937204	0.00506447773486681
FRMD4A	690.1448011502	3.06162748763692	0.868860796969571	3.52372612312044	0.000425523836821916	0.00509462204566037
AUNIP	273.537687334598	2.94591596562819	0.836034125825945	3.52367908752268	0.000425599374276174	0.00509462204566037
ECT2	753.47204886737	2.28397068027207	0.648320561232489	3.52290335498558	0.000426846979896608	0.00510596577076603
TMEM184B	501.592877252356	1.80311929602204	0.511913167487521	3.52231474113428	0.00042779592144743	0.00511104674649228
ELF1	4425.77516718234	-2.58183892362483	0.733004794746668	-3.522267442353	0.000427872260236841	0.00511104674649228
CYSLTR2	1002.08160140641	3.95227826258233	1.12272366505119	3.52025915691563	0.000431125331555218	0.00514629410500205
ABL1	861.302044096732	1.40026335599967	0.397824428421764	3.51980234485536	0.00043186850380013	0.005151552678126
ING4	705.541815431572	-1.17751869582471	0.334559752045133	-3.51960655346809	0.000432187396276587	0.00515174640015411
PLD6	40.4729516579132	-5.74852120887851	1.63394684164658	-3.51818129106669	0.000434515405774646	0.00517587210433592
ISM1	101.903681511902	6.7835012295452	1.92845646196531	3.51758069903848	0.000435499908466248	0.00518397163770103
ATXN7	438.004959424452	-2.03654299503766	0.579289512974071	-3.5155875420255	0.000438782074858305	0.00521939097011744
FAM81A	25.8406551627956	8.39218955288217	2.38808318256923	3.51419482124295	0.000441089181183231	0.00523980346522737
LAMA5	1539.56811314465	3.930379731759	1.1184618381602	3.51409372913808	0.000441257084944958	0.00523980346522737
ABCG1	393.004522317211	-2.99161141941325	0.851342035281833	-3.51399472295867	0.000441421582019507	0.00523980346522737
SYT14	343.117723392459	4.05392967762884	1.15410854755728	3.51260692610687	0.000443733415642366	0.00526357505300652
CCNL1	3087.6795633962	-2.53847098142917	0.723219455963637	-3.50995947426061	0.000448174994842482	0.00531255902660775
YTHDC1	1096.16830836958	-1.85427712911621	0.528335989258867	-3.50965515659331	0.000448688193177465	0.00531494114423577
SLC25A4	664.613693264422	2.15593842679487	0.614412037867679	3.50894561616512	0.000449886886133659	0.00532543433641665
NT5DC3	185.124265717937	2.09311442600221	0.596629074242758	3.50823403746925	0.00045109202357126	0.0053359891766713
SMAD3	503.910851238728	-3.25407299953883	0.928054204723438	-3.50633937433488	0.000454315552355404	0.00537038842513451
FJX1	127.805899211248	4.37184434287477	1.24699462767564	3.50590471349805	0.000455058097866603	0.00537543299228683
C16orf87	429.147288655642	-2.19830270740001	0.627088586941431	-3.50556963270858	0.000455631300380154	0.0053784715638495
FBXL18	161.357046297498	1.91531340572696	0.546786880699179	3.50285179351384	0.000460305501140909	0.0054298823564938
ST8SIA4	555.414573911229	-2.92066558938315	0.833903696330934	-3.5024015389711	0.000461084165672539	0.00543530101667449
MXD4	407.134271520918	-1.75277408358177	0.500832038393765	-3.49972435709813	0.000465739487790025	0.00548637893506008
FAM166B	11.3736320803238	8.04056686872814	2.29839287514072	3.49834310560846	0.000468158444312962	0.00551106019301193
TUBB6	3304.11556487184	2.53617774896138	0.725503649686942	3.4957477471764	0.000472735373783633	0.00556109297342433
TRABD2A	186.75889217942	3.04163343598473	0.870274295073778	3.49502846769348	0.000474011194755834	0.00557225038476091
PLEKHG5	278.363945486021	3.05656907290257	0.874700656329271	3.49441726239195	0.000475097842813755	0.00558117010377898
PTTG1	1470.68318047246	1.82214785052589	0.521480846348654	3.4941798213383	0.000475520610236724	0.0055822840189307
RP1	97.2021226551937	5.05615619262437	1.44759383986871	3.49280029616798	0.000477983826154843	0.00560733334859251
SLC35E1	545.705593901266	-1.60272115879499	0.458890535259068	-3.49260016419856	0.00047834215943091	0.00560767234010534
MANEAL	25.6241272708638	7.19851294523406	2.06158073191175	3.49174438517317	0.000479877247242796	0.0056217966294335
ELMO1	3698.41869501508	-1.86257016499479	0.533466550187558	-3.49144696015137	0.000480411840377967	0.0056241886842598
PPP1R1C	33.757167017479	6.71623742022658	1.92508112602008	3.48880747385008	0.000485180462939294	0.00567611123034547
HIST1H2AG	433.645245585276	-3.33815376099037	0.956926934228471	-3.48841028670781	0.000485901849833185	0.00568064648891516
ARID5B	1160.03679591331	-1.93868431311567	0.555781158470493	-3.48821525085687	0.000486256447690212	0.00568089035867041
BVES	122.85133172275	4.26178143046486	1.22187366239852	3.4879067792484	0.000486817777683801	0.00568354747032487
TNS3	847.84848840938	-2.55845010421154	0.734182021295654	-3.48476267465185	0.000492573719895168	0.00574680593561039
CLK3	2026.16720321503	-2.02958792604607	0.582744260800767	-3.48281066424772	0.000496179148780717	0.0057849051168119
TENM3	343.039780643083	4.76349373500518	1.36828848290807	3.48135191847933	0.000498889550491459	0.00581252424946312
ABCC5	1021.56392440913	1.49056993301424	0.428197806148039	3.48103122345028	0.000499487261398111	0.00581550763578567
NPIPP1	46.3804816324616	-3.72666326839756	1.07091456095355	-3.47988850303735	0.000501622494555588	0.00583637600979167
ZBTB44	688.709469680611	-1.78876128510254	0.514081642388086	-3.47952764232765	0.000502298547835414	0.00584024991888963
TUBA1C	4851.82897220544	1.57288341717292	0.452743356599585	3.47411705604332	0.00051253738530706	0.00595344010370431
RIMKLB	1108.99296584272	-1.86855878768407	0.537867280166518	-3.4740146065505	0.000512733121374134	0.00595344010370431
C1orf53	29.5701946278312	3.81026520299485	1.09732188378115	3.47233137269206	0.000515959036865678	0.00598681303716945
AGFG2	153.538226012184	2.9349956817699	0.845561358572194	3.47106174142809	0.000518404788986563	0.00601109422215891
LRRC2	84.7014149722602	4.07308811561063	1.17389882579671	3.46970967693598	0.00052102121419026	0.00603732001902424
RNF220	805.708111147732	-1.76440312320215	0.508588272544622	-3.46921708275793	0.000521977504590306	0.00604428645111306
H2AFZ	16814.3340918905	1.33412100622765	0.384625468329223	3.4686236770096	0.000523131676243362	0.00605353323794325
MCM10	1438.93118765719	3.40922939124288	0.98311034176282	3.46779933687786	0.000524738961624307	0.00606800720432674
LGMN	2155.60313928994	2.26711691343177	0.653918840910195	3.46696986169744	0.000526360903583732	0.00608263088988615
GGTA1P	109.91778794667	-6.50983184742285	1.87813062659872	-3.46612304555839	0.000528021572390556	0.00609456124019291
LANCL3	31.8615675484428	5.20036059894164	1.50040039919268	3.46598188172957	0.000528298879396597	0.00609456124019291
PCNA	2360.83377101574	2.37170722293862	0.684328225042406	3.46574514413993	0.000528764239405116	0.00609456124019291
HOXA1	503.378310915669	6.86366108982434	1.98044647060734	3.46571401534497	0.00052882545833421	0.00609456124019291
PCDHB10	56.5123485225385	6.68795877733075	1.92990055952863	3.46544216711572	0.000529360364926027	0.00609659819470286
CHAF1A	808.068879201915	1.70901662776666	0.493374656102921	3.46393274690249	0.000532339583360874	0.00612676429206815
ZNF134	1034.62038303193	-2.13088392277613	0.615392162064397	-3.46264391088092	0.000534895781786862	0.00615202432268646
AC011529.1	57.5973082718473	5.29184492489261	1.52891592945929	3.46117456357728	0.000537823945250131	0.00618152545310447
EDNRB	202.773069250519	5.66343096823029	1.63717343170537	3.45927368387047	0.000541634241217361	0.00622111879487309
HIST1H4D	77.837623098424	-4.74540501741418	1.37271042787343	-3.45695998300652	0.000546305967709715	0.00627054631311852
NDC1	1220.06089716767	2.50115341089829	0.723620067549948	3.45644561705809	0.000547349641123247	0.00627829217735843
PAPSS1	5609.56425226952	1.93287851585451	0.559243657896373	3.4562368094171	0.000547773851755122	0.00627892693910821
APOBEC3B	265.604960202478	3.84691927256347	1.11336030630028	3.45523300120772	0.000549817452850223	0.00629811082262214
MOXD1	73.8984785855775	6.53351676155651	1.8912574933224	3.45458869806194	0.000551132896106268	0.00630893352893133
GRPEL2	523.275446890716	2.28587419517556	0.661816424272382	3.45393996180846	0.000552460351741178	0.00631943560109507
RNASE6	202.417339551974	4.316382947279	1.24975702496095	3.45377770324106	0.000552792833393876	0.00631943560109507
TCEA3	14.920284721122	6.9089987470645	2.00066725535289	3.45334724131617	0.000553675789961199	0.00632528140719432
LIG1	1757.35138962826	1.7652780794258	0.511829499499365	3.4489572819708	0.000562755721811155	0.00642470013190442
TRMT9B	121.05076524803	3.47912422313912	1.00900131494724	3.44808690692445	0.000564572347711797	0.006441119639913
TAC3	53.0055142053746	7.008379713189	2.03271779233011	3.4477878531064	0.000565197785227098	0.00644393616887855
IRF2BPL	352.667296503123	-2.36558604724084	0.686499753231846	-3.44586583768506	0.00056923289006754	0.006485597225388
CEP55	214.911909621836	3.56567458499785	1.03549198130996	3.44345938873138	0.000574322842506002	0.0065353509231609
WDR26	1179.1024981262	-1.86989445396266	0.543044805001856	-3.44335207102528	0.000574550817528423	0.0065353509231609
ALPL	635.826073254744	6.53539753438309	1.89802746262756	3.44325762564875	0.00057475151756385	0.0065353509231609
PRR26	67.6233186592839	6.42147459144044	1.86530432125025	3.44258817088695	0.000576176006917298	0.00654717489302152
AC009237.3	29.0269313345576	-6.36858159082394	1.85014417435228	-3.44220827712172	0.000576985819526088	0.00655200308203674
F8	144.850493900622	2.8856364749347	0.838489535609974	3.44146987217377	0.000578562896583297	0.00656553175042726
APPL1	867.018472322875	-1.36754587669019	0.397707060185181	-3.43857581017906	0.000584782773902844	0.00663146475076988
SUZ12P1	216.322797294119	-1.59275897871271	0.463230253090496	-3.43837426007137	0.000585218252950851	0.00663146475076988
ZNF462	1121.07461266873	2.24423156101419	0.652729766383686	3.43822463229752	0.000585541741299914	0.00663146475076988
HYPK	215.053249247433	-2.38318352044133	0.693205692161899	-3.43791683678895	0.000586207704497703	0.00663459278321802
AC022414.1	192.836104809218	3.0589203007551	0.889886285667304	3.43742829844971	0.000587266180739152	0.0066421560986989
RYBP	715.245715250228	-2.11997236428446	0.616807033029448	-3.43701068691162	0.000588172395889103	0.00664798839496966
MINPP1	945.098648532778	2.29642021907183	0.668272740728927	3.43635177542478	0.000589604878616288	0.00665975729516022
MAP7D1	996.565654409762	-2.11022187140495	0.614222336613529	-3.43559936787631	0.000591244594471251	0.00667384979249976
COPRS	134.682153921475	2.21901385622774	0.645975003699977	3.43513888852943	0.000592250206383998	0.00668077071773917
SETX	2790.14990069728	-1.08296497393158	0.315353115651943	-3.43413437248817	0.000594449433225685	0.00670113791547524
PCDH9	243.786429062772	-3.14768572050218	0.91667347463698	-3.43381346531133	0.000595153608607772	0.00670181988091334
PDIA6	13939.3822083365	1.16712668604097	0.33989875978188	3.43374799834498	0.000595297359883737	0.00670181988091334
PLCG1	1647.97006763426	3.03130266641594	0.88324033610333	3.43202471910353	0.000599092949996786	0.00674009266017535
KDELC2	502.460683571389	1.94129334874595	0.565904062623359	3.43042836580234	0.000602629066594265	0.0067753976034132
OLFM2	68.6536340088639	7.1543684658388	2.08569751829714	3.43020423770747	0.000603127089825165	0.00677652100528315
HIST1H1C	1431.42417727772	-1.981485125192	0.57785359381881	-3.42904352657415	0.000605712379101036	0.00679788291138713
PDK3	1438.11822709073	2.35594133719863	0.687067639718894	3.42898020661042	0.000605853709923353	0.00679788291138713
EBI3	98.3885387875954	4.60220764698748	1.3422168307317	3.42881086096843	0.000606231841981039	0.00679788291138713
DDX6	2545.85788039032	-1.09472029386886	0.31928754193184	-3.42863453815105	0.000606625786769889	0.00679788291138713
SLC43A3	1222.04271967603	1.21525907441891	0.354844619199231	3.42476399152213	0.00061533370236762	0.00689092781690897
TERF2IP	886.697920100808	-1.89919560328666	0.554700147863739	-3.42382386339871	0.00061746627862428	0.00691026363888395
PLPP1	198.806419580229	3.06689655808454	0.895844838505776	3.42346846938357	0.000618274240215862	0.00691475960378082
KDELR1	1294.93179636088	1.27734501338364	0.373204614950794	3.42263991979855	0.000620161707046069	0.00693131488991346
FCMR	142.24434773196	-4.8142017786884	1.40737554300733	-3.42069449949459	0.00062461453957222	0.00697650176679681
ABHD17B	285.100171189509	-1.65832349423912	0.485031480127115	-3.41900178067724	0.000628513151432521	0.00701482184742546
PCDHGB6	225.073880352558	2.53662226525	0.741952444151719	3.41884750868386	0.000628869588718791	0.00701482184742546
RBCK1	818.024428575009	-1.02233927715127	0.299099339123321	-3.41805929811749	0.000630693644291578	0.00703056137074738
SSTR1	50.621057414014	7.39254369975506	2.16362707443984	3.41673654720232	0.00063376578315933	0.00706018400584955
PCDHA2	33.119545059679	8.27698950677863	2.42289295673072	3.41615979516776	0.00063510966479128	0.00707052760894517
RARB	247.248117896314	3.89151064764963	1.139486250495	3.41514489179588	0.000637480914990312	0.00709228766991183
RCN1P2	244.367435158492	-2.69582875449513	0.789668711442506	-3.41387307795265	0.000640464044574141	0.00712082231661727
COA7	725.159903191125	2.76173108055509	0.809185689002463	3.412975684184	0.00064257675302819	0.00713964849219704
APLP1	114.721137703794	4.21049553228183	1.23394100533278	3.4122340647447	0.000644327616543004	0.00715443228231899
GRB14	30.2998088316867	7.32466403977403	2.1472947801842	3.41111248784654	0.000646983939585785	0.00717555958582339
PAM16	242.60484433395	1.60766988522617	0.471308895516925	3.41107477605085	0.000647073432278164	0.00717555958582339
SELENOP	1622.96618685136	2.45564199193975	0.719941549454756	3.41089077828543	0.000647510236810829	0.00717572867903251
PXDN	4282.1644037884	2.15583466996749	0.632566607943813	3.40807535980302	0.000654228239882702	0.00724546070220127
SMCHD1	1357.69114718543	-2.12747126819328	0.624722756691974	-3.40546465676815	0.00066051562674231	0.00730932150342856
NT5E	569.915089010808	7.94444740127729	2.33294831486124	3.40532507757242	0.000660853354116823	0.00730932150342856
PLPP4	40.6921136066193	7.81514353274099	2.2951434669936	3.40507843850739	0.000661450517314796	0.00731117578294316
EEF1AKMT4	443.770319364473	2.66859210476958	0.783849892659992	3.40446829138896	0.000662929963892964	0.00732277342335239
PSMD10P1	13.7511067126448	-6.61162324536648	1.94216247436683	-3.40425856880072	0.000663439196251607	0.00732364591348564
ZNF257	35.1442867013984	-5.55324276272317	1.63153416606776	-3.4036938227946	0.000664812278323584	0.00733404705225149
PROK1	576.414027247412	12.2877794145927	3.61102311750058	3.40285260292043	0.000666862458639402	0.00735009552451885
EID3	46.8717876052164	-5.48113254915626	1.61079839360851	-3.40274274602263	0.000667130630089391	0.00735009552451885
GLT8D1	498.862360193888	1.6029922980326	0.471333429353415	3.40097306535549	0.000671464434690488	0.00739305796073835
NXPH2	105.286132431522	5.2546117574151	1.54520666867997	3.40058832512287	0.000672410089595882	0.00739868425669108
TDRD9	115.380347273376	4.08491116239763	1.20146123137753	3.39995253755637	0.000673975509057604	0.007411118291459
RTKN2	253.747409844368	2.81803521806925	0.82974290442054	3.39627516313291	0.000683096514327335	0.00750473031280159
EIF4E3	124.466706118285	-2.56358594638726	0.754847196151523	-3.39616542189906	0.000683370460864908	0.00750473031280159
DENND2A	131.561724407378	3.0142263044869	0.887708167633763	3.39551489373078	0.000684996469373361	0.00751773688051151
ACTA2	2834.13705561748	3.54612172299565	1.04527316876154	3.3925310904107	0.000692500727141965	0.00759519805245523
NAPB	233.732129290537	-2.24588765275957	0.662428773444622	-3.39038360468701	0.000697948855892498	0.00765002281069035
INPP4B	695.307576611326	-2.60882597949329	0.769740533172292	-3.38922775541217	0.000700897686279441	0.00767656464527328
ZC3HAV1L	79.3329687243439	2.44175283299825	0.720506421590394	3.38893972326922	0.000701634320711744	0.00767656464527328
LAMA1	322.172953607325	3.67823549042269	1.08537582451509	3.38890493720551	0.00070172333380597	0.00767656464527328
SYF2	1627.09448498522	-1.98828285118284	0.587022878834714	-3.38706194063464	0.000706454360959761	0.00772335653966414
GBP3	61.5970136575222	-3.01613363519545	0.890622823718954	-3.38654428661624	0.000707788516049586	0.00772918115290878
CHST7	130.718642765106	3.63291335486947	1.0727625104307	3.38650290212965	0.000707895277722054	0.00772918115290878
RNASE2	79.8280913331761	8.51673720901694	2.51713434990586	3.38350521867673	0.000715668473724024	0.00780904407675021
GBP1P1	7.15060754657073	-7.02738428968867	2.07771555251054	-3.38226485391484	0.000718907959190698	NA
HIVEP1	631.54232746738	-2.19149729799807	0.6479491416625	-3.38220572740502	0.000719062720738299	0.00784105421678881
PCNP	1747.9710220759	-1.86483201656735	0.551595608546229	-3.38079561851888	0.000722762815075404	0.00787635636249266
HOXA6	104.72062443209	-3.60012887204378	1.06498685226647	-3.38044442932052	0.000723687074885398	0.00787947968894029
PRXL2C	345.552341129137	-1.55838615847721	0.461017869342181	-3.38031617017545	0.000724024900975288	0.00787947968894029
HIST2H3D	36.7954561172709	-5.09230967400845	1.50652946457619	-3.38015936212769	0.000724438122029818	0.00787947968894029
TENM1	57.316722412473	6.33487379342887	1.87512090394416	3.37838151134895	0.000729138468219389	0.0079195212601983
UHRF2	573.89272324443	-1.52756114658103	0.452198041048738	-3.37807997362905	0.000729938488922988	0.0079195212601983
SERP2	11.2649887112982	6.5668098870934	1.94395457337073	3.37806756240545	0.000729971435057088	0.0079195212601983
ZNF350	304.578758271573	-3.27174547097725	0.968526749302846	-3.37806413021868	0.000729980546190291	0.0079195212601983
FGFR2	125.916380816708	4.12059530396236	1.21988147434127	3.37786530137073	0.000730508540510791	0.00792020151374183
MED12L	365.381542420748	-2.2921153848334	0.678669916197761	-3.37736406186228	0.000731841167714851	0.00792959920868376
ADAM23	77.9917238664213	6.94107719361734	2.05559873298299	3.37666932862172	0.000733691963909454	0.00794459580767603
MED17	808.307256809053	-1.50139225859482	0.444705901435557	-3.3761464683697	0.000735087750109985	0.00795464951199756
GSDME	273.968629937406	3.61189400133364	1.07035178091338	3.37449244794217	0.000739519450455658	0.00799752229075998
TUBG1	1983.74886978181	1.68457184276052	0.499508311282688	3.37246008666944	0.00074499883593248	0.00805166360967789
PTPN18	496.204288518639	1.82401496536471	0.540916902147814	3.37207981137604	0.000746028262433507	0.00805443409790705
MTCH2	1149.18934028066	1.22849622265794	0.364333718752079	3.37189823348166	0.000746520269799861	0.00805443409790705
HIST1H2AH	327.803374644267	-3.31392516837203	0.9828236015194	-3.37184125742286	0.000746674715456311	0.00805443409790705
HOXC5	39.4987108874295	7.09684264289138	2.10517938897013	3.37113439361726	0.000748593288675236	0.00807001580736534
BHLHE41	79.4715055263826	7.43711451381639	2.20697424755868	3.36982387630631	0.000752162418506083	0.00810335992899401
WDHD1	1123.33228794647	2.28243022527118	0.677388371616047	3.36945587038346	0.000753167502687402	0.00810905580692281
TUBB4B	5076.72296970634	1.65587080228231	0.491479337217506	3.36915649731475	0.000753986059169938	0.00811273748368564
SDE2	1517.76612731908	-2.72857837525556	0.809958935494208	-3.36878606517339	0.000755000051390745	0.00811851602954722
OGDHL	80.3742776399308	6.11851690603034	1.81653545957972	3.36823422508138	0.000756512964185215	0.00812964878558127
NEO1	430.139017814137	6.15658336215099	1.82798872189762	3.36795478462246	0.00075728014529883	0.0081327587591651
LFNG	98.1957561686493	3.82486259284268	1.13609937782254	3.36666199058522	0.000760838817699616	0.00816361519864182
RAPGEF6	1044.98555114857	-2.69015559724554	0.799080772576713	-3.36656279260841	0.000761112520282257	0.00816361519864182
SLC4A11	118.65185710306	4.59727090866185	1.36595964192711	3.36559790461742	0.000763779569273708	0.00818706286409135
NMU	99.2200910619266	6.20092805817836	1.84301621432648	3.36455426163707	0.000766674072011414	0.00821291759205683
SMIM10L2A	25.3574874477087	7.00593740105764	2.08254619142626	3.36412101200959	0.000767878661613263	0.00822064816225218
HKR1	875.961113998562	-1.92164354315107	0.571383280019578	-3.36314276309454	0.000770605010944945	0.0082446502176649
MYO1B	735.312849216587	2.9259951908198	0.870075712006705	3.36292020388824	0.00077122653009933	0.0082461168312505
SLC49A4	101.774092652581	2.17141751347233	0.646539789268342	3.35852108333443	0.00078360743368089	0.00837323649473704
IL18	129.119277465407	-1.81993497006938	0.541942943198223	-3.3581671150273	0.000784611620961159	0.00837870703387757
FCGBP	90.3970803063789	8.19311766211648	2.4403372130706	3.35737111176014	0.000786874200382863	0.00839406399839187
HLA-DMA	99.7508579636978	-6.10512204437474	1.81853740966744	-3.35716054666766	0.000787473727888612	0.00839406399839187
CPZ	52.2635317331818	6.19829545817394	1.84630173605056	3.35714110924943	0.000787529092082706	0.00839406399839187
CAPN7	568.649112069446	-1.39577977887707	0.415786971291799	-3.35695891225393	0.000788048225049173	0.00839434098046747
NRSN2	515.558337145709	2.08490505364372	0.621117083170887	3.35670215831128	0.000788780331946505	0.00839688480950182
PUDP	735.887356392308	2.47104288960665	0.736666313441829	3.35435847210322	0.000795492348388306	0.00846304422141609
FAM228B	500.428726922429	-1.59027608691797	0.474266094998609	-3.35313045500889	0.000799030358157385	0.00849537461371331
RPS27	18017.4700936452	-1.88440413432822	0.562227239208494	-3.35167704962337	0.00080323659637347	0.0085347648835638
MYO10	1682.08658021274	3.19848674524494	0.954516500625108	3.35089727956538	0.000805501755827415	0.00855349400355225
SH3BGRL2	359.808793268665	1.06039689294717	0.316510365687389	3.35027540296895	0.000807312496679404	0.00856737738059652
NTRK2	263.285820690726	6.76819480889577	2.02071386905382	3.34940780708598	0.0008098450185984	0.00858889838416322
ACYP2	170.70566303	-1.06830427736079	0.318974716003542	-3.34918168670438	0.00081050627642339	0.00858914662670085
RHAG	176.984528163337	4.72291647579968	1.41022371424267	3.34905478336535	0.000810877607161806	0.00858914662670085
PITHD1	1317.53272413099	-1.69280089471201	0.505530106045161	-3.34856593992996	0.000812309483337219	0.00859896270234213
ERRFI1	445.809221269743	3.29878801531188	0.985539549244296	3.34718988988454	0.000816352691894995	0.00863639249312406
CSF1	361.852950331902	4.01528594580474	1.19987606508951	3.34641723643782	0.000818631135274442	0.00865511750598854
ADPRH	244.665395346871	3.02372645549954	0.904371398837928	3.34345652614056	0.000827416572435138	0.00874257287150275
EPHX4	60.4791239699773	4.26781225239623	1.27664230051028	3.34299768282029	0.000828785919186331	0.00875160912927402
TP53INP1	1087.12790103365	-2.81561058371952	0.84245646131837	-3.34214373442318	0.000831339994517162	0.00877313663153821
PAPOLA	3346.03191610869	-1.4434893726892	0.432039276146109	-3.34110682150349	0.000834451113879627	0.00880051230511711
LRRC4B	19.8359449381801	7.04219550109799	2.10809886017032	3.34054328957278	0.000836146442761798	0.0088129317329358
BPTF	3187.08059974589	-1.03899698923446	0.311132380212128	-3.33940488137583	0.000839580979313347	0.00884365558779195
NMB	114.013747028033	2.5667322756416	0.769426017985709	3.33590522758911	0.000850221426534205	0.00895019735464764
PLEKHA1	610.262697841051	2.31679571011391	0.694685755917199	3.33502693898629	0.000852911362048246	0.00897296489788952
WASF3	205.49120775629	3.5945375423574	1.07838897972271	3.33324765919035	0.00085838497099418	0.00902243304580836
CD300C	54.3001271842697	5.53041950473773	1.65921504875853	3.33315413747948	0.000858673571508021	0.00902243304580836
P4HA2	503.384625709904	2.24685157603178	0.674178591123431	3.33272460089202	0.000860000243082119	0.00902685298420241
FBXO5	729.555773170198	2.24358938335499	0.673209856800701	3.3326745897887	0.000860154831416773	0.00902685298420241
HASPIN	164.061160452218	3.64346355050466	1.09332543244888	3.33246025599519	0.000860817646282656	0.00902824274493122
PLK4	584.138629212462	2.00304035156185	0.601336564973214	3.33098046624035	0.000865406749308189	0.00907078428985468
RP9	360.868639548763	-1.81818874476962	0.545901263336067	-3.33061831302322	0.000866533303729195	0.00907700301297129
ZNF14	253.968822190676	-2.48154821285058	0.745247894503759	-3.32982921676414	0.000868992665963017	0.00909716676508147
RAD51	698.050822884024	2.04316500214257	0.613763944400488	3.32891011403136	0.000871865375636808	0.00912163025451121
EAPP	1198.66121629276	-1.57101824877289	0.472005392703805	-3.32839046556984	0.000873493461377242	0.00913305018400701
KANSL2	1118.73368411832	-1.7564126555392	0.527846349406769	-3.32750744134763	0.00087626648833534	0.00915641999045068
NAT2	23.7942952841971	7.49891389367221	2.25395116262476	3.32700815262546	0.000877838051952305	0.00916721430695223
SSBP2	2349.30098304837	-1.60301176118473	0.482016333373392	-3.32563784709546	0.000882164669602581	0.00920674862414172
GRB10	1294.40960250935	1.85298072110769	0.557814837032332	3.32185628293047	0.000894207390001881	0.00932671457880638
PPP1R15B	1265.36091903245	-1.72525107158635	0.51977803295207	-3.31920735816367	0.000902733684690204	0.00940987922890181
CD69	2593.86427735575	-3.78352800027449	1.14016433960018	-3.3184058375315	0.000905328410920503	0.00943115067973611
ZNF887P	24.436577567745	6.66488812497726	2.0094275079104	3.31680943887747	0.000910516964784463	0.00947940047373769
CXorf38	581.109680612247	-1.477277068514	0.445483311545716	-3.31612213123812	0.000912759300797698	0.0094969369304269
LARGE1	218.801869511429	1.86173291269644	0.561511221755101	3.31557561196599	0.000914545967084402	0.00950971377624355
SLC18A1	332.047653696094	4.40713555567947	1.32944274817751	3.31502470619442	0.00091635025315058	0.00952265812523148
CCDC33	25.8313977413139	6.58978128685285	1.98826123980827	3.31434378687999	0.00091858490810044	0.00953712468091387
RPS25	3909.07943351212	-1.09075855631216	0.329110819549977	-3.31425918419714	0.00091886291133232	0.00953712468091387
PURB	413.512664759389	-1.98017651935962	0.597699986418566	-3.31299408458228	0.000923029321199262	0.00957453083818028
COLGALT2	37.2756708541542	8.205339350029	2.47712520705453	3.31244433130036	0.000924845299074538	0.00958752538419415
EDEM1	825.802948503149	-2.24209983138321	0.676914909497576	-3.31223289652071	0.000925544604070416	0.0095889350276851
ZBTB43	806.649785897111	-2.48284368862007	0.74981951477897	-3.31125509497037	0.000928784987396895	0.00961665331841238
FOXS1	43.2609851097165	5.95897717655028	1.80022268972868	3.31013335769497	0.000932515310828219	0.00964940767229054
EDA2R	218.357037480015	5.24469690758596	1.58540320193783	3.30811550094978	0.000939260633323437	0.0097133016406024
DLGAP2	19.6411534478312	-10.0076154704787	3.02672034947954	-3.30642223758782	0.000944955749959661	0.00976626398045741
HOXC6	25.1585640884532	6.14477539404257	1.85946183593313	3.30459882278732	0.000951124377522376	0.00982323129565132
POTEE	15.2482098293952	8.90157306510556	2.69381199987122	3.30445222811804	0.00095162192495177	0.00982323129565132
CYTH1	721.06123187174	-1.9597311489499	0.593167420073153	-3.30384151696702	0.000953697295309209	0.00983868809742628
AGRN	461.848565269916	3.8390344300471	1.16215138194157	3.30338584946941	0.000955248513296776	0.00984872210377815
NME1	4153.68934927394	1.23988671608542	0.375372540857244	3.30308315374872	0.000956280264625704	0.00985339144337696
NKX2-5	163.184154156542	6.89708467515281	2.08834585928935	3.30265441640008	0.000957743400670541	0.00986175404058186
GBP1	89.497418669955	-5.07890205540417	1.53789338792278	-3.30250594435822	0.000958250568859265	0.00986175404058186
WASH6P	249.866622121763	-2.95064595142708	0.89364598390285	-3.30180631321211	0.000960643800400436	0.00988041013318201
TRGV5	20.9738977637122	5.68950473274751	1.72398180442441	3.30021159048548	0.000966119580814683	0.00993072916946107
PLEKHA4	76.0178210016854	-2.53715232078862	0.768914369014224	-3.29965523214417	0.000968036733484316	0.00993922428891594
MMP15	222.824714491838	3.58169929595193	1.08548418290544	3.29963287568599	0.000968113845084163	0.00993922428891594
NCAPD2	2643.8060751083	1.67804882519465	0.508664344503611	3.29893149249964	0.0009705359373776	0.00994888645599817
PIR	612.594958983976	3.54127819413047	1.07356083808736	3.29862832966183	0.000971584588102573	0.00994888645599817
ADAMTS5	126.725491970019	7.30273659144169	2.21393473846679	3.29853290820083	0.000971914871277247	0.00994888645599817
NRROS	210.412816123037	-1.92646972982677	0.584064187281327	-3.29838701255423	0.000972420062237465	0.00994888645599817
CHST3	167.690461040968	3.39788994536233	1.03016986130696	3.29837832864911	0.000972450139549383	0.00994888645599817
GAS1	36.7034691697976	6.2033468214451	1.88074466753358	3.29834609053031	0.000972561806061624	0.00994888645599817
SGO1	496.727760787026	2.1434727624126	0.649905619783911	3.29812929318151	0.000973313057988246	0.00995059151536091
TMEM273	638.633805758878	3.47867842788321	1.05489011084924	3.29766901036042	0.000974909824183287	0.00996093338970463
SHROOM2	197.216553627736	5.95059835843707	1.80478037265656	3.29713157821971	0.000976777298561255	0.00997402710024576
AGBL2	7.82943249118086	-5.91985614811606	1.79596676764906	-3.29619470401739	0.000980040680599578	0.0100013503987806
TBX20	14.7996478668513	7.79295570831157	2.36540107996576	3.29455996884232	0.00098575908575906	0.0100536795433138
BCR	1371.71075004904	-1.61719362634822	0.490944425108085	-3.29404621712975	0.000987562591529189	0.010066042175455
RALBP1	1410.85892646397	-1.53130126473835	0.464947894999555	-3.29349004739513	0.000989518447717361	0.010079941961128
SUPT16H	5627.5987734293	0.945400998280051	0.287120531662383	3.2926972961715	0.000992312478830628	0.0101023582623534
JAM3	3713.35790855836	2.20516271808421	0.669753154050502	3.29250068439086	0.000993006561459074	0.0101033817627952
PJA2	2697.14923957975	-1.32295287678327	0.401976446391168	-3.29112038444136	0.000997891991136597	0.0101470235801237
ETV6	1312.20415171847	-1.59782818844616	0.485683411177091	-3.28985539072398	0.00100238883806263	0.0101866643591057
SCRN3	289.068688972783	1.42567642199956	0.433637730934285	3.28771303854925	0.00101004736278946	0.0102583688600252
FBN2	1396.71992836652	2.77261807771198	0.843726383717449	3.28615784834872	0.00101564078030798	0.0103090264534302
FRZB	108.231045473039	5.4736482430434	1.66591517854286	3.28567043121071	0.00101739972351826	0.0103180142335339
HSPA12B	100.83851642018	4.09929040368753	1.24766239606553	3.28557662442542	0.00101773856762445	0.0103180142335339
TMEM109	1979.95851342323	1.29887589654501	0.395387813471729	3.28506810854928	0.00101957722140626	0.010330502061177
ASIC2	32.5421665513257	6.92547019496199	2.10838558188654	3.28472659577061	0.00102081376304908	0.0103353455826672
DIP2C	421.764955748644	4.27557944256221	1.30170444111698	3.28460079531832	0.00102126960815687	0.0103353455826672
XPR1	1189.51602746597	1.88326686810786	0.573419569764888	3.28427379777087	0.00102245538388609	0.0103411975903203
HIST1H4F	213.822490779687	-5.47262869670122	1.66659843742151	-3.28371164512084	0.0010244968701661	0.010355692235135
ZXDB	121.09335865294	-1.99385269415997	0.607286460321142	-3.28321611699623	0.00102629953373301	0.0103677570701503
TDRP	100.837632093584	5.89907140116738	1.79721466746725	3.28234100686521	0.00102949023638123	0.0103892424863982
ITGB1	8343.51782219401	1.73514065981167	0.528635921134361	3.28229806269759	0.00102964704938043	0.0103892424863982
GMFG	2122.47634378916	-2.27582288826258	0.69350993465252	-3.28160099019039	0.00103219554168455	0.010408787032319
NUDT19	251.896482398076	-1.61878357759501	0.49354003647126	-3.27994378970566	0.00103827770858125	0.0104639213472291
SDC2	454.860179214697	5.2501670908191	1.60081865568273	3.27967635320939	0.0010392623416414	0.0104676470884142
ALDH1A1	716.770545054638	-4.64552309479323	1.41661942855985	-3.27930211963556	0.00104064162493225	0.0104753410642205
DOCK6	766.534910056256	2.09928226884883	0.640239829016293	3.27889983363626	0.00104212618782759	0.0104788243299231
ZNF792	381.971580492481	-2.47999345433467	0.75635504666596	-3.27887473649653	0.00104221886914345	0.0104788243299231
C2orf69	410.577448884846	-1.75273442319185	0.534699093200573	-3.27798278598235	0.00104551771297464	0.0105057866058172
SERTAD4	16.6316470947439	6.68555205760252	2.03994128107687	3.27732573462765	0.00104795396859409	0.0105240545447838
PALM2-AKAP2	55.7538480489253	7.47293399962356	2.28039667783374	3.27703248836622	0.00104904297960676	0.0105256045018581
THSD7B	21.016904312375	7.15943439032172	2.18478516709607	3.27695120698652	0.00104934501466651	0.0105256045018581
MYLK2	20.486833573497	6.70650669190879	2.04697858953657	3.27629547577589	0.00105178460352924	0.0105438619088779
ATP10A	170.847777316197	-5.50730173123297	1.68141430790641	-3.27539839844131	0.00105513059973635	0.0105711789692243
CLEC4A	124.309770183053	4.8415574385505	1.47835067010738	3.27497226229744	0.00105672348679292	0.0105809101130524
EEF1DP7	17.0392174111316	-6.18924322821389	1.89000398373587	-3.27472496432518	0.00105764890079393	0.0105839503758461
CDH11	1849.31293748377	4.66675613959939	1.42529189007477	3.27424590857286	0.00105944370921558	0.0105956820318846
C1orf162	234.891308546149	-4.91692514989597	1.50252914968765	-3.27243245225434	0.00106626347517939	0.0106576258805071
C6orf89	752.049738976523	1.50775986429255	0.460870531308025	3.27154756459105	0.00106960594619745	0.0106847608076133
TRAP1	2906.41962267986	1.38572503925318	0.424012500656069	3.26812307917588	0.00108263274083995	0.0108085481023915
XRCC2	332.990513115563	1.86168492765315	0.569861718368842	3.26690645755605	0.00108729600653596	0.0108487412797509
TMEM26	19.4070479582953	7.39094634926432	2.26249483547581	3.26672407528833	0.00108799667007835	0.0108493727698147
GUCY1B1	312.60247101988	-2.81316674464164	0.861308030081613	-3.26615641140031	0.00109018015533691	0.0108647813841598
MXRA8	156.241461752635	5.82210143588051	1.78304826131677	3.26525173894111	0.00109366830139039	0.010893166662532
BICD1	1233.07375145447	1.72070015777122	0.527404397948506	3.26258211813249	0.00110402181951899	0.0109898593051767
RBMS3	288.399901097723	4.07454061623915	1.2494372381333	3.26110067147241	0.00110980630402989	0.0110409835810619
HUNK	166.21733030137	2.66426726106899	0.817569406186928	3.25876585022291	0.0011189798051596	0.011125744301067
MAL2	91.9504646926248	6.99793306086995	2.14778173370536	3.25821425475907	0.00112115723450239	0.0111319710039748
MAD2L1	1850.77795512951	2.00178634420153	0.61438810121239	3.25817889417347	0.00112129695434123	0.0111319710039748
NKTR	1883.97742221955	-1.25048773523978	0.38380767235206	-3.2581103123252	0.0011215679868298	0.0111319710039748
POMGNT2	200.505505223442	2.88167847741366	0.884872790466431	3.25660197540336	0.00112754420515583	0.0111847654196751
SIAH2	507.335960212702	-3.24137800385102	0.995901621793088	-3.25471706534128	0.00113505383366526	0.0112422780426093
HLA-E	4028.00762192777	-3.13512736989311	0.963273260826008	-3.25466043478123	0.00113528016800089	0.0112422780426093
SAMD5	75.4678770196884	3.3855115009673	1.04020767615483	3.25464960370411	0.00113532346112357	0.0112422780426093
DKKL1	25.0608961667911	4.36075808531085	1.34002504651589	3.25423625226183	0.00113697681770087	0.0112521042970373
XPA	519.90116535211	-1.1947726208282	0.36758257915849	-3.25035159055526	0.00115262411140786	0.0114003298224199
SLC2A12	73.2458699746943	6.50344043590821	2.00166692696558	3.24901228485953	0.00115806476737019	0.0114474904007987
FAM13C	145.726452558297	4.55267726882712	1.40195892816675	3.24736850513899	0.00116477472662217	0.0115071360397926
CENPM	479.72618789506	1.90957597250738	0.588341136418615	3.24569514912975	0.00117164230659039	0.0115682687603142
TCTA	467.104673216522	-2.71050825906253	0.835209512168113	-3.24530338744149	0.00117325552254643	0.0115774814520495
ZNF33B	728.064921037828	-1.3441394215936	0.414235298165001	-3.24486934732008	0.00117504523135846	0.0115884240603613
DCP1A	2617.92772639925	-2.69179055468637	0.829628425982231	-3.24457367947518	0.00117626582399804	0.0115937445605643
COMMD3-BMI1	46.2296935391103	-6.44824410958694	1.9876763366465	-3.24411172518464	0.00117817523514583	0.0116058442434331
NR2F6	523.67071099959	3.00308821484048	0.925758348032769	3.24392237047824	0.00117895872855272	0.0116068452732356
FOXRED2	605.124783389134	1.75823074562699	0.54212851511532	3.24319916146264	0.00118195558506131	0.0116296231034183
SGCE	416.868728310739	1.9684145264675	0.607072804794337	3.24246863131079	0.00118498992380876	0.0116527432022373
ITGA8	207.865763429052	6.72465510202898	2.07427682063226	3.2419275166847	0.00118724214229082	0.0116681499688651
BSN	101.542493745567	6.49157045006837	2.00276002202574	3.24131217853166	0.00118980809834074	0.0116866205712384
ABCC2	36.5713242543515	4.64589352467894	1.43348740123326	3.24097269406203	0.00119122593856928	0.0116937992654708
PHF20	2332.57798630009	-1.6112009784587	0.497475745266328	-3.23875283124835	0.00120053562969533	0.0117783962470743
PHYHIPL	17.6712819880029	8.0829560472761	2.49609505297309	3.23824048192737	0.00120269385251358	0.0117927734778146
TM4SF1	1031.7181836953	3.0262495697479	0.93467201751216	3.23776631058555	0.00120469444719313	0.0117997277257369
MYNN	720.075237714915	-1.23651062410265	0.381905024038981	-3.23774380086825	0.00120478949520214	0.0117997277257369
CDHR3	38.2435492542859	3.77283594866704	1.16565182670139	3.23667484770607	0.00120931116834415	0.0118372022470121
CSPG4P11	19.3652182883268	7.79587507861109	2.40977573244893	3.23510398649776	0.00121598436330286	0.0118956815127249
AXIN2	327.369078112349	5.75776704486467	1.78029237856587	3.23416935003838	0.00121997092625479	0.0119255014222877
STXBP6	197.429623812309	3.62380635216594	1.12055029820112	3.233952423183	0.00122089792226397	0.0119255014222877
ID3	2094.58234913296	2.2220882039027	0.687123962665347	3.23389711993633	0.00122113435430898	0.0119255014222877
TFEC	318.239482095432	-2.05566351512539	0.635798757538189	-3.23319838353399	0.00122412523195861	0.0119478553316511
CCDC150	141.404062004691	2.48897755163088	0.77007598106331	3.23211944384258	0.00122875682718576	0.011986188373843
FNBP4	788.790009047245	-1.57205198189412	0.486573410226974	-3.23086290547771	0.00123417120271952	0.0120321089419769
UBE2T	683.09651767459	2.62916254183705	0.813888277873398	3.23037278372748	0.00123628908516487	0.0120458573598606
NOLC1	3571.52559822386	0.948627716477426	0.293684201770246	3.23009447140624	0.00123749320391808	0.0120506918290009
REEP5	1565.49073205368	1.64652359874065	0.510165928809469	3.22742759906174	0.00124908646730874	0.0121546129065443
RFLNA	24.9525200572153	7.60476802817916	2.35637861721677	3.22731159271913	0.00124959303175023	0.0121546129065443
DPYSL4	76.6887887755555	6.09359776960657	1.88871257443132	3.22632350316264	0.00125391541368573	0.0121841020913302
CCL28	72.016070413757	-3.98041564702239	1.23374339891653	-3.22629134268762	0.00125405633086656	0.0121841020913302
BCL6	310.97013867648	-3.38396107070587	1.04955897585763	-3.22417429467527	0.00126336480317274	0.0122675388931012
LPAR1	185.955946396373	4.3009702077122	1.33448207766124	3.22295089586358	0.00126877302040005	0.0123094546633401
PDLIM7	1901.07264901497	2.22347242354394	0.689904296773473	3.22287081547776	0.0012691277719517	0.0123094546633401
CAPN6	55.0627758966217	7.21960141723761	2.24146268855548	3.22093312286644	0.00127773960448871	0.0123859245715301
WDR63	78.2411940124041	6.41459624792051	1.99164391217142	3.2207545780244	0.00127853583296079	0.0123865890430613
SCLY	468.731649871059	1.65852220663502	0.51498158824308	3.22054660690543	0.00127946386665712	0.0123885289751066
RSL24D1	2793.48911321262	-1.53289852001754	0.476048932455936	-3.22004402385552	0.00128170912072775	0.0123987589440307
OSBPL11	491.251885099651	1.68328892522524	0.522763121557294	3.21998407273026	0.00128197719078217	0.0123987589440307
FZD7	195.231678301892	2.88150643867654	0.895375132593047	3.21821137731575	0.00128992718572002	0.0124685636316446
CETP	53.2830111519597	3.66023749062333	1.13778718038907	3.21697902183403	0.00129548070842408	0.0125151376951162
ACKR1	31.8858343856452	7.69670074950056	2.3932306340879	3.21602967966098	0.00129977389038763	0.0125489543774338
ZNF655	578.43326380655	-1.11667183758594	0.34723687338284	-3.2158791971231	0.0013004556175416	0.0125489543774338
BNC1	50.5475493991242	7.50454898296697	2.3360365158749	3.21251355959919	0.00131578937171518	0.012689726167329
TNFSF11	25.3649797401933	9.39129628671224	2.92556073446119	3.21008419893285	0.00132696096332723	0.0127851411174171
E2F7	192.762394210954	3.48590215614158	1.08598965467527	3.20988523337631	0.00132787978745423	0.0127851411174171
LIPG	1344.10493897353	4.15001273651121	1.29288999912941	3.20987302810424	0.00132793617057886	0.0127851411174171
ARHGAP39	28.4147238961841	6.33893300977513	1.97531473548173	3.20907493672355	0.00133162780899726	0.0128134361587063
TOP3B	497.70922774919	1.49167713018907	0.464966148602283	3.2081413553936	0.00133595818316129	0.012847841917385
HCK	394.097246969725	3.77840041707809	1.17834229975473	3.20653889609545	0.00134342141907991	0.0129123203814671
NIN	1425.95442629703	-1.34603067174184	0.42044596073002	-3.20143561233107	0.00136744632469123	0.0131342177358026
TYROBP	497.368585042035	4.06146432135595	1.26868894812614	3.20130819091217	0.00136805123050041	0.0131342177358026
WDR34	1470.23370203678	2.23689610874822	0.698941169450886	3.20040685327723	0.00137233718998021	0.0131679389221213
GCOM1	643.583810145854	3.82607072046599	1.19559760535129	3.20013247211364	0.00137364435929001	0.0131730559345547
ME1	592.281313867343	2.90834919029651	0.909463245597554	3.19787435542335	0.00138444586573962	0.0132691652739976
ZNF318	550.031740570925	-1.38294728200564	0.432584607021923	-3.19694057429916	0.00138893537680919	0.0133047034237738
IRF7	19.5387277036794	-7.71975283166604	2.41488363030334	-3.19673906220332	0.00138990598311982	0.0133065127360324
CSF2RA	368.367687805764	2.53935969792904	0.794419464601165	3.19649733054302	0.00139107113679962	0.0133101815011822
NETO1	31.5805230055385	6.7485793727417	2.11154908929528	3.19603243275485	0.00139331448998556	0.013324156881199
CNFN	53.2940219290746	2.60710209716741	0.816423570370709	3.1933204671977	0.00140646764437393	0.0134404696000967
AK4	1070.23626083335	2.02748995881775	0.634939940975541	3.19319958940157	0.00140705656370417	0.0134404696000967
EFNB1	176.122955548966	3.43736195523583	1.07700282232519	3.19159976555563	0.00141487238916162	0.0135002311695833
RELB	183.197409492106	-3.30138118698557	1.0343987559966	-3.19159431297345	0.00141489909567246	0.0135002311695833
ANKRD1	602.325766346087	8.75083058576104	2.74338128316544	3.18979743700224	0.00142372547301615	0.0135768375359557
ASAH1	2825.19893305965	1.08917962668485	0.341529874944341	3.18911962492989	0.00142706809669987	0.0136010935845606
HOXD3	23.7198060532839	5.93769567577285	1.86243722409241	3.18813198048399	0.00143195160817416	0.013632423278646
IRAK3	740.505327965859	-2.54101871549804	0.797024591848762	-3.18813088264184	0.00143195704513095	0.013632423278646
GPR84	91.5754868108517	7.83714231023814	2.45988208278289	3.18598292377166	0.00144263111969103	0.0137263649633207
TNNT3	28.9689838625875	-3.46260984494964	1.08692034880865	-3.18570707480538	0.00144400722599035	0.0137317826820155
VSIG4	304.704236409504	7.01010525609729	2.20093818881346	3.18505321581816	0.00144727391581954	0.0137551628113234
GABRB2	67.5315060061049	8.88043404582026	2.78841289158176	3.18476294261526	0.00144872630730972	0.013761283037403
PRRG1	263.632109373031	3.68184070641244	1.15641281247905	3.18384634507769	0.00145332135631416	0.0137972315265921
C16orf70	352.270186077232	0.987242735916244	0.310143606800792	3.18317938615565	0.00145667336640083	0.0138213456203316
IQUB	9.77416303850316	7.02195858332342	2.20645403044915	3.18246312246715	0.00146028110681844	0.0138478579388655
SCPEP1	993.744110487338	2.29494420582735	0.721289088466672	3.18172594390133	0.00146400279059941	0.0138754206578971
C6orf48	477.795982807378	-1.60570775046204	0.504783767732041	-3.18098134905639	0.0014677707876887	0.0138958295143146
HSD17B7P2	56.2671856745265	-5.48291943503476	1.72365851023981	-3.18097778792153	0.00146778883014556	0.0138958295143146
UHRF1BP1L	921.39375032913	-2.1364833547541	0.671715927531817	-3.18063524651633	0.00146952526865757	0.0139045353658084
TRGJP1	15.2648542798401	6.53303158833752	2.05420651021104	3.18031880235175	0.00147113109494464	0.0139119963878598
TOB2	676.565941404955	-0.946252672765352	0.297609605943544	-3.17950984735638	0.00147524356824868	0.0139431404879118
GPR65	93.3580642016195	4.24211636956814	1.33490001701094	3.17785325905302	0.00148369822181363	0.0140152669987301
TOPORS	1709.6348968246	-2.03947059690946	0.641863922603938	-3.1774189592019	0.00148592211265833	0.0140284892965447
ZNF181	238.597875806761	-1.68081944168192	0.529172626119934	-3.17631592927668	0.00149158413922516	0.014070908463485
AGO2	1965.25709767379	-2.58254746116987	0.813087895902734	-3.17622175189631	0.00149206848646401	0.014070908463485
ATP11A	902.224596881539	2.74544314621731	0.864683117919452	3.17508586593344	0.00149792168803223	0.0141074078985351
IQCD	16.5696665448382	6.27802336041485	1.97728245049519	3.17507666081929	0.00149796920812501	0.0141074078985351
NDST1	1142.94635209988	1.94996191862579	0.6141634882505	3.17498834745196	0.00149842518391208	0.0141074078985351
ARIH2	2685.84519154728	-2.04744843241148	0.644936966946278	-3.17464889957537	0.00150017899721956	0.0141161121562584
SF3B1	12095.3986029826	-1.39341985177847	0.438976970077281	-3.17424363180867	0.00150227535649872	0.0141280282421664
RSPO4	14.7560803496914	7.35382439221093	2.31712688795198	3.17368221414525	0.00150518390329843	0.0141426113561786
UGT3A2	233.58975168002	4.01227130596469	1.26425555561247	3.17362363024851	0.00150548770869437	0.0141426113561786
L1CAM	26.7813181528011	6.8567796465246	2.16097723922265	3.17299947545543	0.00150872797037538	0.0141625149632411
C12orf65	589.395334708282	-1.66389802476761	0.524410034041886	-3.17289509497584	0.00150927048192453	0.0141625149632411
RGS20	41.4056909743569	6.64783437544652	2.09590935696426	3.17181387322747	0.00151490065133112	0.014207514538269
LBX2	34.7420830273593	6.40810811972047	2.02068088097396	3.17126181578547	0.00151778279606217	0.0142267063626489
SLC29A1	2258.21834678635	1.86024299075652	0.586662063208929	3.17089361562149	0.00151970787788685	0.0142369111157898
ZFP64	553.19857145886	2.22681986557118	0.702773228045068	3.16861795058075	0.00153165585938211	0.0143409494160628
COL6A1	683.172348020044	2.25010752975602	0.710228309062264	3.16814677906447	0.00153414044901261	0.014356315955521
TEK	1685.75893093657	2.12036065752782	0.669452749927544	3.16730442552863	0.00153859161450887	0.0143900584956977
HNF4G	10.5063659790905	6.71548121224755	2.12038435051066	3.16710562904798	0.00153964382839858	0.0143919918984078
DEPDC1B	667.438528018135	2.6424907800188	0.834635111527086	3.16604315289825	0.00154527867451402	0.0144367363323697
TNFRSF25	105.92868210446	-2.65794149498655	0.839861955689349	-3.16473615334194	0.0015522364014786	0.0144937838869823
NCF1	89.5770180897944	-3.23113433482162	1.02116051276753	-3.16417869122718	0.00155521278184708	0.0145136140200663
TUB	143.574854860603	3.9723280834617	1.25546937745042	3.16401829850172	0.00155607011761405	0.0145136578312473
MOB3B	324.089121996997	2.4109906626944	0.762143117591703	3.16343558977859	0.00155918849291871	0.0145274526228206
PRKG1	499.649763175293	3.97992379496423	1.25810674560294	3.16342298368083	0.00155925601820545	0.0145274526228206
TBC1D4	1085.68542290017	-2.02351659881694	0.639739835284152	-3.16303048084876	0.00156135982987033	0.0145390957461995
DCTN1	3141.78251645596	0.984867466360565	0.311408563173248	3.16262165794281	0.00156355389579019	0.0145474266944785
HOMER1	304.01775768924	3.81281501883083	1.20561591948228	3.16254534899319	0.001563963744031	0.0145474266944785
MOCS1	417.543559135746	4.39391419993388	1.38959000550302	3.16202202270686	0.0015667771471899	0.0145656365917349
ABHD16A	72.5120528658072	-4.21980448964356	1.33485535303096	-3.16124475963779	0.001570964316348	0.0145965909349758
CD1D	791.228979842891	4.04176145324129	1.27887205462584	3.1604111127628	0.00157546667852817	0.0146197118096111
CENPE	1072.78458972182	2.45691505712263	0.777412640617267	3.16037446364627	0.00157566488553259	0.0146197118096111
REEP4	729.02970975101	2.43809189045209	0.771473094872697	3.16030708868001	0.00157602932502857	0.0146197118096111
KIAA1211L	24.3036723945303	6.07721849768865	1.92474598878013	3.15741325510713	0.00159175587531772	0.014757553654498
STIP1	6042.61751554408	0.804035195977354	0.254686747193604	3.15695734009337	0.00159424667954742	0.0147726004242004
VAV2	202.016095606493	2.42324807384583	0.768072133608854	3.15497460174735	0.00160512077809648	0.0148625990752194
THOC1	1133.9774855954	0.805321586290465	0.255263136908388	3.15486832938	0.00160570553985011	0.0148625990752194
TNRC18	1831.34001102823	-1.16909589571955	0.370924907807065	-3.15183982286693	0.00162245248692656	0.0150094490393825
BCAT2	647.774765857716	1.91821935534439	0.608694250731085	3.15136762510978	0.0016250780715598	0.0150255724791368
ALDH6A1	944.775332750158	-1.23039552819622	0.390670839404171	-3.1494429685941	0.00163582033757354	0.0151166850087822
SULF2	628.176111446109	2.12743359657763	0.675919098376201	3.1474677985701	0.00164691244936964	0.0152109298497938
TSPAN12	349.580476573544	4.46884377269896	1.42026331491529	3.14648961623393	0.00165243128885684	0.0152529418607779
TXNL1	2305.19243774721	-1.22133851261272	0.388177022036628	-3.14634417618227	0.00165325330355629	0.0152529418607779
CRYBB2	17.7962230505386	7.50152488053036	2.38433407404781	3.14617190694056	0.00165422744130263	0.0152536617041459
TSPAN6	2068.69195602683	2.41120802268242	0.7666432476643	3.14515001603228	0.00166001683524988	0.0152987582943278
FAM43A	307.25316731862	2.31922905692308	0.737482214559169	3.14479320468684	0.00166204269195935	0.0153091399905476
BCL2A1	195.524145282789	-5.11784803688537	1.62768763071426	-3.14424459602213	0.00166516194815346	0.0153295763555804
EFNA5	171.162369255931	3.40164825158903	1.08193233986256	3.1440489633771	0.00166627557020892	0.0153296040047808
RPL36A	4292.27315298622	-0.940190597916319	0.299049686505632	-3.1439277161677	0.00166696610344549	0.0153296040047808
SNN	556.097452631563	2.30173334432383	0.732174900271891	3.14369332173104	0.00166830178501589	0.015333603123402
LMO2	765.652081110354	-2.7443760988704	0.87320504429533	-3.14287705596696	0.00167296091157959	0.0153602050786873
RBP4	8.35108526278826	7.27565814119931	2.31497261355523	3.1428700705127	0.00167300083514782	0.0153602050786873
LRRIQ3	10.6299995346937	-7.49417199817497	2.3859139339136	-3.14100684507187	0.00168368097221266	0.0154499285762825
CNR1	47.0456755992653	7.23592214495006	2.30589611788767	3.13800872850186	0.00170099811551587	0.0155979037536404
ZNF165	334.666940930324	-2.87449353201753	0.916056966328048	-3.13789822868739	0.00170163948246447	0.0155979037536404
ADNP	2249.70724530222	-1.26467060581453	0.403116149650832	-3.13723627026591	0.0017054863047722	0.015624751280857
PDE8B	149.160554959404	3.62185990982996	1.15504571909175	3.13568532393501	0.00171453062468657	0.0156991609969956
HAS1	32.0317172015123	19.1703247883134	6.11658635056991	3.13415419804009	0.00172350261178374	0.0157728287407434
SSH2	990.588948719403	-2.03886437349385	0.651017282455214	-3.13181297707579	0.00173730505239842	0.0158906000010348
PHYKPL	841.661730400754	-1.25539214336608	0.400993348837593	-3.13070565136613	0.00174386852463652	0.0159420676833313
HLA-DQB1	469.50222263385	-12.0613061834686	3.85288061002496	-3.13046455477646	0.0017453006001	0.0159450070820235
RTL6	470.76346759699	1.49148147021948	0.476467800468218	3.13028806721844	0.00174634959358176	0.0159450070820235
RPL28	4302.05652835911	-0.802655286102181	0.256424752888313	-3.13017864719083	0.00174700024720796	0.0159450070820235
IRS2	317.077740590988	-1.95251217883237	0.623896125216498	-3.1295468907662	0.00175076127486501	0.0159627594167292
SCAP	679.22695557292	1.34561331649741	0.429972024400537	3.12953690039125	0.00175082081018878	0.0159627594167292
HOXA2	20.1459038111169	-7.05904158942981	2.25652173540279	-3.12828433189001	0.00175829996597754	0.0160156829937818
USP6NL	586.750996664926	-1.61934025255126	0.517670761916742	-3.12812770525313	0.00175923725562081	0.0160156829937818
TSPAN9	166.749317650699	4.0451595036249	1.29317133271897	3.12809246638625	0.00175944819635601	0.0160156829937818
BAX	606.205274662678	1.58141443861857	0.50565638243142	3.12744878451732	0.00176330538608169	0.0160422150090232
GIPR	29.3699247039557	4.57631631914957	1.46340851896536	3.12716255224827	0.00176502309592361	0.0160492644972285
AP1S1	205.046617166469	2.00110504912926	0.640030249485093	3.12657886207591	0.00176853064974512	0.0160725727282229
RNF181	1693.78471756825	-0.952822040787064	0.304792764321642	-3.12613077580007	0.00177122766928096	0.0160884938028284
DLG5	193.451384551487	2.04196667620248	0.653685327902806	3.12377621011266	0.00178546197680491	0.0162006159950956
HNRNPDL	5647.2533001356	-0.887881211397532	0.284233492466595	-3.12377406227692	0.00178547500921157	0.0162006159950956
ZCCHC24	258.336389359515	1.96854649435749	0.63029372162436	3.12322085215169	0.00178883463124987	0.0162224523671472
LRRC37B	209.244378985871	-2.11915130526635	0.678831379416772	-3.12176391593307	0.00179771036587366	0.0162942629648038
DACH1	273.47048892028	-1.81368843127801	0.581076394126731	-3.12125642963643	0.0018008114928018	0.0163136845292561
COL6A6	13.2316432535734	6.50506533983029	2.08448119569099	3.12071193219563	0.00180414425306611	0.0163351826998358
ANKRD9	121.882081130271	3.70713406550104	1.1880571331437	3.12033315745654	0.00180646600001056	0.0163475089059967
SKA1	136.20518659183	2.57315583566364	0.824744030156989	3.11994478477625	0.00180884942970288	0.0163536800538203
XYLB	159.188855782148	2.06621236902889	0.662266878160392	3.11990896293697	0.0018090694126039	0.0163536800538203
ZIK1	406.892333998063	-2.50396180574523	0.802628804012277	-3.11970090436342	0.00181034759222513	0.0163565481501359
PLOD3	798.738908688116	1.63498211050253	0.524194739284316	3.1190357093907	0.0018144396979351	0.0163848236277195
EP300	2358.33730608182	-1.84898002911672	0.592972584329001	-3.11815432615489	0.00181987483108905	0.0164251905486733
SEMA3G	195.285505710755	4.53787840738894	1.45637780806965	3.11586621427833	0.00183405460085911	0.0165443971467005
SPRED2	459.100818629998	-2.0944432527628	0.672514199185824	-3.11434800231493	0.00184351913833555	0.0166209654516672
ZBTB20	631.142674098455	-2.57046350630966	0.825439867366537	-3.11405301334718	0.00184536329897424	0.0166228704382678
PPM1M	107.069630016022	-2.16513960203869	0.695291695248892	-3.11400181655218	0.00184568353473894	0.0166228704382678
PRELID3A	57.0854313793931	-2.46007834133059	0.790305879677662	-3.11281796654983	0.00185310276785953	0.0166808647882099
REEP3	579.411158825046	1.43941864014134	0.462608159465335	3.1115288623637	0.00186121278835006	0.0167450127290142
MMP16	553.213267148766	2.94641110375645	0.947124981956591	3.11089999724185	0.00186518093035893	0.0167718488095984
PFN2	1646.01296838433	2.79500587287373	0.898514129103066	3.11069774235361	0.00186645881052261	0.0167744782854889
RASGRF1	35.5653248530615	4.78041482141516	1.53765180977698	3.10890592461795	0.00187781498910015	0.0168676341659434
ARHGEF26	71.2696720402742	2.75242515519642	0.885565949047259	3.10809732257392	0.00188296049964939	0.0169049333465358
C17orf97	10.4615503115598	-4.76439145394252	1.53326679754365	-3.10734665459087	0.00188774893795339	0.0169389891522628
AL390719.1	70.1311234927527	-2.81928702365749	0.907479431053441	-3.10672278311007	0.00189173706138554	0.0169658315378844
STAR	135.501643793861	3.56741490528786	1.14870217658625	3.10560472331447	0.00189890367041224	0.0170211365338374
SEPT8	557.055847229765	3.18966806474455	1.02717672615079	3.10527680732938	0.00190101029078687	0.0170310511419864
FLYWCH1	189.288144845999	-1.33616826053996	0.430382162860434	-3.1046088240726	0.00190530823566067	0.0170534917305833
FREM1	221.81896653253	-3.33047015499168	1.07276163117761	-3.10457613154535	0.00190551881515506	0.0170534917305833
AC139530.1	272.656345358418	-2.39201171481198	0.770923438895085	-3.10278763639655	0.0019170715134206	0.0171478672104285
RNF11	417.50538327235	-1.90232158602494	0.613378830025539	-3.10138122299678	0.00192620131086043	0.0172204825175768
MYO1F	905.113274401203	2.97136704855215	0.958134643903228	3.10119988611147	0.00192738136893541	0.0172219872241567
PSMB5	5250.57491436215	1.55565160481369	0.501655968322921	3.10103278550511	0.00192846937144778	0.0172226682270641
U2AF1L4	268.374086195111	-2.32282875837517	0.749194456485318	-3.10043505830544	0.00193236582896095	0.0172484169588743
SPTLC3	270.180671541437	1.91745401389889	0.618553114620951	3.09990196245945	0.00193584706559254	0.0172704343556164
PDIK1L	260.839611865272	-1.67212337543693	0.539985842596741	-3.09660595432622	0.00195749891996473	0.017454450820136
BAIAP3	41.4776340117126	-6.44810864916284	2.08274204869471	-3.09597083959772	0.00196169652247104	0.0174827215735613
DNAH9	10.4947384195072	6.22873703330309	2.0122207303806	3.0954541612962	0.00196511744835312	0.0175040445870575
GFPT2	363.387062453904	4.35364373499794	1.4071986911006	3.09383725449095	0.00197585840089847	0.0175905134414716
CD38	236.310522677297	-2.9635430662753	0.95794238677262	-3.09365480345817	0.00197707378266286	0.0175921327383623
MDGA2	119.661922388543	3.35419209014825	1.08441615484275	3.09308568963051	0.00198086929530249	0.0176129552004037
BX255925.3	88.2580079085153	2.19559301145074	0.709860159762108	3.09299371327804	0.00198148332797399	0.0176129552004037
IPO7	2883.26383160946	1.27763660097765	0.413138443506967	3.09251443688538	0.00198468579768246	0.0176322138038366
COL21A1	31.1942701094008	8.20257424121237	2.65472490477002	3.0898019702433	0.00200289988731577	0.0177847479822061
COL4A5	701.298852088586	2.47576251108477	0.801927840350023	3.08726345004328	0.00202008477511216	0.0179279890729714
COL5A1	810.727997002104	-2.98605309576717	0.967437975637612	-3.08655766153809	0.00202488669617631	0.0179612409287718
TCP11L2	145.896942863787	-2.13036250222599	0.690518177646571	-3.08516498361666	0.00203439269467135	0.0180361627336957
PSME3	3342.1576232203	1.0332056811068	0.33497599386896	3.08441709262001	0.00203951445509323	0.0180721577587699
AC105250.1	11.2579210333724	-4.38052639371521	1.42046992992151	-3.08385718095227	0.00204335662333832	0.0180967827484209
TDRD10	66.9013265317391	2.65959084622309	0.862496301528705	3.08359681254189	0.00204514555779537	0.0181032073243852
NPAS3	24.6836707107235	-4.52196315534524	1.46663467333672	-3.08322395314533	0.00204770989564698	0.0181107954975343
FBXO6	77.2850625035691	-2.31277325959978	0.750130112139005	-3.08316280359	0.00204813073274313	0.0181107954975343
LYG2	41.5511278927482	4.39959183250828	1.42729808050761	3.082461815505	0.00205296067176768	0.0181440792081149
SV2C	20.6824466400851	3.48923846741879	1.13217268392621	3.08189600134019	0.0020568668561746	0.0181691246792221
CCT6P3	167.401934377008	-2.5535089270805	0.82859262626953	-3.0817422773563	0.00205792929042064	0.0181691246792221
UCHL1	3666.75441810476	3.11783443175528	1.01184719628909	3.08132931848781	0.00206078587088238	0.0181849129570554
RUNX2	154.724175506026	-3.04422031181167	0.988067902415443	-3.08098290043603	0.00206318497046312	0.0181966500348307
GALNT16	38.0037416251683	3.44734005966985	1.11900779003156	3.08071140378088	0.00206506699655602	0.0182038168904073
HRASLS5	35.7199874494396	6.75086182306872	2.19176555998794	3.08010215431338	0.0020692960730019	0.0182316551525043
HOXD9	48.5337778504537	6.4818249457843	2.10462043000781	3.07980710125495	0.00207134702407322	0.0182402840371311
TRPC6	32.1358040742693	5.64674177078072	1.83527832832153	3.07677679382015	0.00209251925773305	0.0184171989685274
DAPK2	279.477510760346	2.92175238462209	0.94978876373397	3.07621283403649	0.00209648138683531	0.0184425354866722
IL1A	184.439700241919	6.2199184910339	2.02271340969985	3.07503695837804	0.00210476470202828	0.0185008490348084
EHBP1L1	181.048645780564	-5.70818048642789	1.85634096502618	-3.07496337901878	0.00210528401952908	0.0185008490348084
SLC26A2	640.524233743141	2.5835804939207	0.840413498175453	3.0741777702639	0.00211083611632058	0.0185400683034101
TTC6	17.3911954293586	4.26594644443066	1.38808536192918	3.0732594416973	0.0021173431985148	0.0185876306988752
PDGFB	276.192384576055	6.35271411346383	2.06721100746515	3.07308450396346	0.00211858485426935	0.0185889440151406
ZNF595	216.166990652238	-3.1226365677477	1.01618258246265	-3.07290896502104	0.00211983144836063	0.0185902992859323
AIMP2	1650.08939233324	1.72620622261778	0.56184723104418	3.07237648819532	0.00212361696154437	0.0186139072705501
HIST2H2BF	602.549652150933	-3.33931470270948	1.08711975671966	-3.0717082290784	0.0021283765569967	0.0186330538195137
GPR63	83.4336728152843	2.72280686198873	0.886420762896739	3.07168669322552	0.0021285301060992	0.0186330538195137
SOD2	3952.07979943684	-2.47058385605604	0.804328931568545	-3.07160883948074	0.00212908528251405	0.0186330538195137
TM6SF2	19.1761784432901	6.2446150511309	2.03365993696168	3.07062893733377	0.00213608434414946	0.0186847007739528
SLC29A3	486.23946452199	2.13256123091817	0.694546752907332	3.07043582306216	0.00213746617069276	0.0186864600432567
CR1	87.7803586952462	-3.0268129190594	0.985838116531076	-3.07029406583509	0.00213848103420656	0.0186864600432567
TOR2A	635.294095636633	1.78110095078831	0.580815527505137	3.06655188513802	0.00216543222748641	0.0189122562217925
FZD6	896.569114143709	1.53800402013785	0.501599790591506	3.06619749247539	0.00216800063828195	0.0189209334771189
TSPYL1	2763.72534356753	-2.21169259644387	0.721343126917761	-3.06607564959307	0.00216888432230634	0.0189209334771189
PLCL2	168.16516590976	-2.06152847786643	0.67239360923742	-3.06595489538407	0.00216976043633746	0.0189209334771189
KCNN4	283.292750780687	-4.45336950949837	1.45294478974282	-3.06506450963401	0.00217623051879168	0.0189676374249216
PRPF39	817.132913815936	-1.06370389452918	0.347257438686797	-3.0631565404379	0.00219015457451958	0.0190792278236808
IDS	1644.57032855496	-1.756688799814	0.573521709201924	-3.06298571026804	0.00219140524051075	0.0190803580582987
ZNF443	158.105958359908	-2.80202233406725	0.91542189510978	-3.06090814414181	0.00220666780427214	0.0192034250328836
CHST12	840.956456630065	-1.55754207507472	0.509026598999552	-3.05984417736899	0.00221452176032127	0.0192619261135354
BOD1	299.07456787909	1.26148935835032	0.41233807013718	3.05935699299034	0.00221812658635267	0.0192834273508147
RCAN2	51.6528509362986	6.62335718634009	2.16539748797143	3.0587258104492	0.0022228048954784	0.0193142342679088
HSPA8	35556.0771554768	1.23505897051566	0.403922997083371	3.05765945349416	0.00223072925389257	0.0193732006937548
CAPN5	224.48968660626	2.42748892057376	0.79409241087199	3.05693504602083	0.00223612725994437	0.0193967806447988
PAM	2762.83593551872	2.33872243647311	0.765059903287039	3.05691414021949	0.00223628321948814	0.0193967806447988
RPL32	10829.9743875558	-1.00316997088443	0.32817260206713	-3.0568364469354	0.00223686290716367	0.0193967806447988
ARPC5L	855.685066661712	-2.59614885687627	0.849392129973642	-3.05647858658266	0.00223953476470436	0.0194100614892045
NDUFAB1	2106.0914584377	1.3204195438071	0.43215558702348	3.05542629426969	0.00224740834266331	0.0194683892156818
SUFU	480.923434909877	1.70548579455571	0.558247229979751	3.05507256098265	0.00225006077574034	0.0194814519453978
WDR3	1663.02555502541	1.69329569037316	0.554391355087059	3.05433278285384	0.00225561720090639	0.0195196319236546
ZIC3	126.833221978914	4.61529932140725	1.51154826809936	3.05335887633319	0.00226295131865931	0.0195670997774563
APBB1IP	751.583784748022	-2.79972039587473	0.916949245726236	-3.053299197228	0.00226340144881985	0.0195670997774563
HP	151.607367648597	7.01874273895719	2.30012735432052	3.05145831415521	0.00227732668092589	0.0196774897272693
TEAD3	139.622389201191	3.12138114238732	1.0234779665517	3.04977854374714	0.00229010162330413	0.0197778335017163
ACER2	36.1847295143204	5.81435103372008	1.90708906593852	3.04880938051979	0.00229750210568988	0.0198316839974915
NABP1	998.714294980606	2.0765180976589	0.68150276274939	3.04696944922364	0.0023116120297643	0.0199433654184734
DNAJB1	9718.60245225829	-1.64616825017248	0.540320318012301	-3.04665250462597	0.00231405058831126	0.0199542903314257
THBS4	62.1176735193659	3.87892802284416	1.27333654553312	3.04627086723577	0.00231699001692439	0.0199695210471327
DEPDC5	344.027522109222	1.48146379913391	0.48660472620687	3.04449118421446	0.00233074261136499	0.0200707953963378
ZFP36L2	2371.32971241085	-1.7757428730462	0.583288384668982	-3.04436522262301	0.00233171881325513	0.0200707953963378
ZNF585A	282.768496804234	-2.70440289086143	0.888375097481256	-3.04421285392738	0.00233290017051057	0.0200707953963378
TMEM203	158.783624309994	2.12047410733383	0.696575507030097	3.0441410671682	0.00233345694332937	0.0200707953963378
RNF175	51.5448302071555	4.16517618308058	1.36837631152709	3.04388211633999	0.00233546635821159	0.0200779335098372
TBC1D22B	358.421473683159	-2.54455479248859	0.836103803224885	-3.04334794636042	0.00233961643409057	0.0201034583246288
GNGT2	33.7649786902676	4.11558291178613	1.35270005810997	3.04249481406582	0.00234625860107647	0.0201503601955215
EPC1	1307.59173551664	-2.61578669954733	0.860115663041436	-3.04120342408102	0.00235634573370122	0.0202267862224217
CCDC171	421.8117254649	-2.24352941989061	0.737819990181639	-3.04075445196096	0.00235986197658954	0.0202299958390537
GRTP1	99.1686982134883	3.93413018044172	1.29381700485104	3.04071608712134	0.0023601626635852	0.0202299958390537
ANKRD20A5P	27.867587168031	-4.61149531799421	1.51658979715414	-3.04070047592805	0.00236028502739753	0.0202299958390537
TRIM24	1113.8104540392	-1.33977089299251	0.440634878580371	-3.04054662515359	0.0023614912528257	0.0202301480148964
PHLDA1	1550.51320585113	3.44859106983736	1.13475595092831	3.03905969121923	0.00237317827841968	0.0203200405710562
C3orf70	54.1256420869696	3.59273170297953	1.18247063605962	3.03832635958867	0.0023789616059206	0.0203593184796281
LTBP1	992.621126274651	3.03421717381186	0.998916979879733	3.03750685485111	0.00238543979106363	0.0203955003567425
LRWD1	437.925612015107	2.14626375770555	0.706591587536122	3.03748840994492	0.00238558578370781	0.0203955003567425
COL23A1	115.557776356854	6.85965900263146	2.25906707175404	3.03650081416366	0.0023934146235481	0.02045216050303
DGAT2	57.803942796815	3.70436564606617	1.22010947278716	3.03609284960642	0.00239665548696115	0.0204695783738348
PASK	381.221938647237	2.05969441654301	0.678528319826541	3.03553198349856	0.00240111755547524	0.0204974037258272
SLC26A8	44.7466726310234	3.59354593360648	1.18420358637356	3.03456768325721	0.00240880699517344	0.0205527381813746
HPDL	311.989523020353	3.85555724997318	1.27075796361437	3.03406105676251	0.00241285591818367	0.0205769706609832
SGCB	749.622186284673	3.36851147922831	1.11035105531928	3.03373555875956	0.00241546056096827	0.0205888681366059
NUP62CL	85.0926503650941	2.68562491600125	0.886331604543856	3.03004530384921	0.00244517057964612	0.02083167848185
[truncated: 20,759 more rows]
